# Supplementary material for: Interrogating the plasma proteome of repetitive head impact exposure and chronic traumatic encephalopathy
Source: Mol Neurodegener. 2025 Jun 16;20:71. doi: 10.1186/s13024-025-00860-x (PMC12168330; doi:10.1186/s13024-025-00860-x)
Supplement: Supplementary file 10 — Additional file 10: Supplementary Figure 9. Bar chart displaying the percentage of semi-quantitative composite medial temporal lobeburden scores accounted by specific MTL subregions in all autopsy casesand within CTE+ cases. [file 13024_2025_860_MOESM10_ESM.xlsx]

## Sheet: Table of Contents
Table of Contents
Supplementary Table 1. Plasma protein differential abundance across RHI, AD, and CTL
Supplementary Table 2. Recursive feature elimination with cross-validation (RFECV) selected proteins
Supplementary Table 3. Plasma network module membership
Supplementary Table 4. Plasma network module GO and pathway enrichment
Supplementary Table 5. Plasma network module eigenprotein differences across RHI, AD, and CTL
Supplementary Table 6. Plasma network module correlations with immunoassay-based IL-6, GFAP, and NFL
Supplementary Table 7. Autopsy subcohort characteristics
Supplementary Table 8. Plasma protein differential abundance between CTE+ and CTE-
Supplementary Table 9. Plasma network module associations with CTE and neuropathology ratings
Supplementary Table 10. Plasma network module associations with global cognition in RHI
Supplementary Table 11. Plasma protein differential correlations with global cognition in RHI

## Sheet: 1. Differential Abundance RHI
Supplementary Table 1. Plasma Protein Differential Abundance in RHI
Master table of n=2,779 proteins and their differential abundance across RHI, AD, and controls (CTL)
			RHI vs. CTL		RHI vs. AD		AD vs. CTL		WGCNA kME
Protein Name|UniProt ID	ANOVA F	ANOVA p	Log2 FC RHI-CTL	RHI-CTL Tukey p	Log2 FC RHI-AD	RHI-AD Tukey p	Log2 FC RHI-CTL	RHI-CTL Tukey p	Sort Table
MECR|Q9BV79	9.53083	0.000160424	0.931386	8.97391e-05	0.616479	0.0153562	0.314907	0.190933	M1 cell division/mitochondrion|0.8332
PYY|P10082	10.9855	4.77823e-05	1.34907	0.00015653	0.394352	0.451327	0.954723	0.00170806	M4 cell metabolism|0.4224
RILP|Q96NA2	9.11774	0.000227481	0.545812	0.000172915	0.282202	0.0902534	0.26361	0.0469678	M1 cell division/mitochondrion|0.76
AHCY|P23526	8.23793	0.000482489	0.557981	0.000285915	0.387345	0.0187606	0.170636	0.308211	M1 cell division/mitochondrion|0.8131
DNAJA2|O60884	8.87575	0.000279435	0.544564	0.000328705	0.230215	0.224237	0.314349	0.0189549	M1 cell division/mitochondrion|0.8808
KIFBP|Q96EK5	7.84646	0.000676617	0.548611	0.000560814	0.272556	0.148966	0.276055	0.0586753	M1 cell division/mitochondrion|0.891
TYMP|P19971	7.53934	0.000883572	0.513988	0.000685268	0.419632	0.00818354	0.0943559	0.684758	M1 cell division/mitochondrion|0.7543
BECN1|Q14457	7.62825	0.000817758	0.61331	0.000709683	0.297366	0.172938	0.315943	0.0567589	M1 cell division/mitochondrion|0.6888
VPS53|Q5VIR6	7.52773	0.000892555	0.599998	0.000729156	0.300897	0.154601	0.299101	0.0684094	M1 cell division/mitochondrion|0.8115
GATD3|P0DPI2	7.19795	0.00119066	0.885008	0.000740123	0.559012	0.0542471	0.325996	0.226567	M1 cell division/mitochondrion|0.6971
PPP3R1|P63098	8.47298	0.000394253	0.384332	0.000763865	0.384157	0.00100727	0.000175174	0.999998	M1 cell division/mitochondrion|0.5347
CD2AP|Q9Y5K6	7.16615	0.00122432	0.539989	0.000864177	0.29873	0.110386	0.241259	0.120599	M1 cell division/mitochondrion|0.6273
SMAD1|Q15797	7.18549	0.00120373	0.580188	0.000874152	0.314309	0.120983	0.265879	0.108785	M1 cell division/mitochondrion|0.7507
CRYBB1|P53674	7.77736	0.000718399	0.438828	0.000951413	0.41271	0.002541	0.0261178	0.962681	M1 cell division/mitochondrion|0.7417
IGF2BP3|O00425	6.91812	0.00152245	0.659524	0.00103422	0.378887	0.0995001	0.280637	0.153864	M1 cell division/mitochondrion|0.749
TOMM20|Q15388	7.11181	0.00128409	0.567151	0.00108698	0.477029	0.00862371	0.0901223	0.767471	M1 cell division/mitochondrion|0.761
CCN2|P29279	6.74876	0.00176767	0.413791	0.00114647	0.251637	0.0791817	0.162154	0.208461	M1 cell division/mitochondrion|0.6624
TALDO1|P37837	6.63584	0.00195325	0.276714	0.00124459	0.194219	0.0368694	0.0824959	0.405091	M1 cell division/mitochondrion|0.7895
ECHS1|P30084	6.61099	0.00199667	0.778044	0.00125777	0.515655	0.0522745	0.262389	0.316477	M1 cell division/mitochondrion|0.714
RAB10|P61026	6.93067	0.00150572	0.536958	0.00128212	0.263577	0.193551	0.273381	0.0769155	M1 cell division/mitochondrion|0.6628
TXNDC5|Q8NBS9	6.57227	0.00206633	0.570674	0.00130558	0.373887	0.0567179	0.196787	0.30274	M1 cell division/mitochondrion|0.8694
MCFD2|Q8NI22	6.73311	0.00179228	0.293703	0.00152947	0.144093	0.203011	0.14961	0.0823814	M1 cell division/mitochondrion|0.8335
METAP1D|Q6UB28	6.41092	0.0023843	0.677033	0.00161306	0.397845	0.105662	0.279188	0.19396	M1 cell division/mitochondrion|0.8192
CDC37|Q16543	6.85557	0.00160869	0.591439	0.00161688	0.26413	0.26877	0.327309	0.0548287	M1 cell division/mitochondrion|0.8863
PPCDC|Q96CD2	7.6054	0.000834177	0.363513	0.00162857	0.116396	0.5064	0.247116	0.0136087	M1 cell division/mitochondrion|0.6817
RNF41|Q9H4P4	8.82408	0.000292013	0.434871	0.00168022	0.0770734	0.811633	0.357798	0.00220409	M1 cell division/mitochondrion|0.6567
PRDX5|P30044	6.80504	0.00168201	0.420188	0.00169138	0.187527	0.27187	0.232661	0.0558368	M1 cell division/mitochondrion|0.7419
STAMBP|O95630	6.27403	0.00269298	0.455524	0.00173721	0.2908	0.0737527	0.164724	0.285927	M1 cell division/mitochondrion|0.8989
DARS1|P14868	6.58146	0.00204957	0.504701	0.0017684	0.246098	0.214778	0.258603	0.0849403	M1 cell division/mitochondrion|0.7921
NAGK|Q9UJ70	6.41784	0.00236967	0.47944	0.00186099	0.390382	0.0164084	0.089058	0.718482	M1 cell division/mitochondrion|0.7385
HS1BP3|Q53T59	6.25727	0.00273347	0.540807	0.00187192	0.405376	0.0299883	0.135431	0.549852	M1 cell division/mitochondrion|0.8611
VTA1|Q9NP79	6.25538	0.00273808	0.482305	0.00189566	0.278388	0.120817	0.203917	0.187013	M1 cell division/mitochondrion|0.8751
GCG|P01275	8.00442	0.000590156	1.50117	0.00190515	0.367091	0.678457	1.13408	0.00601803	M4 cell metabolism|0.4667
RWDD1|Q9H446	6.1584	0.00298535	0.394326	0.00192358	0.258748	0.0669849	0.135578	0.328132	M1 cell division/mitochondrion|0.9374
FYB1|O15117	6.36418	0.00248541	0.579205	0.00193131	0.30314	0.175391	0.276064	0.121053	M1 cell division/mitochondrion|0.7992
GH1|P01241	6.40012	0.00240728	-1.67571	0.00198458	-0.841978	0.201918	-0.833729	0.101794	AllKmeAvg:-0.1478
PDCD5|O14737	6.25277	0.00274446	0.454287	0.00203808	0.359228	0.0217162	0.095059	0.66197	M1 cell division/mitochondrion|0.7698
CACNB3|P54284	6.09269	0.00316573	0.546712	0.0020484	0.356526	0.0711351	0.190186	0.323623	M1 cell division/mitochondrion|0.8724
IKBKG|Q9Y6K9	6.47482	0.00225279	0.588563	0.00204921	0.277956	0.24436	0.310607	0.0782833	M1 cell division/mitochondrion|0.6869
COX5B|P10606	6.26291	0.00271978	0.721825	0.00208746	0.580617	0.0194367	0.141208	0.698145	M1 cell division/mitochondrion|0.7125
MAP2K1|Q02750	6.57907	0.00205391	0.572154	0.00212189	0.511883	0.00817375	0.0602715	0.900993	M1 cell division/mitochondrion|0.7978
IGFBP1|P08833	10.2622	8.69465e-05	-1.12357	0.00214529	-0.022651	0.997407	-1.10092	0.000299376	AllKmeAvg:-0.0982
DCTN1|Q14203	7.62152	0.000822561	0.542246	0.00218967	0.145153	0.635505	0.397093	0.00897346	M1 cell division/mitochondrion|0.8045
APRT|P07741	6.10883	0.00312042	0.326365	0.00225258	0.182	0.146712	0.144364	0.168917	M1 cell division/mitochondrion|0.7936
UBE2L6|O14933	6.04257	0.00331075	0.482219	0.00228274	0.28205	0.122298	0.200169	0.208709	M1 cell division/mitochondrion|0.7811
GOPC|Q9HD26	6.10552	0.00312965	0.628303	0.00228484	0.346989	0.152802	0.281314	0.162596	M1 cell division/mitochondrion|0.7971
PPY|P01298	11.4831	3.17812e-05	1.06888	0.00234429	-0.0850235	0.961007	1.15391	7.26986e-05	M9 digestion|0.3883
SCARF1|Q14162	6.47237	0.00225769	0.29674	0.00240129	0.267781	0.00834579	0.0289588	0.916161	M1 cell division/mitochondrion|0.7446
PTGES2|Q9H7Z7	6.50819	0.00218707	0.682996	0.00241317	0.622313	0.00767607	0.0606828	0.930038	M1 cell division/mitochondrion|0.7044
LGALS8|O00214	5.92483	0.00367866	0.490124	0.00247275	0.35536	0.0432923	0.134763	0.503665	M1 cell division/mitochondrion|0.7297
AIFM1|O95831	5.9542	0.00358315	0.856563	0.00247796	0.640726	0.0357126	0.215838	0.561779	M1 cell division/mitochondrion|0.7851
ITPR1|Q14643	5.90364	0.00374918	0.656864	0.00251372	0.474044	0.0449121	0.18282	0.496327	M1 cell division/mitochondrion|0.5646
PPP2R5A|Q15172	5.9193	0.00369692	0.878236	0.00253238	0.650171	0.0385975	0.228065	0.543467	M1 cell division/mitochondrion|0.7893
MESD|Q14696	5.81894	0.00404511	0.683482	0.00265063	0.462444	0.0661815	0.221039	0.393038	M1 cell division/mitochondrion|0.9362
EIF2S2|P20042	5.88977	0.00379609	0.634314	0.00268715	0.482676	0.0335234	0.151637	0.599339	M1 cell division/mitochondrion|0.8723
TXNRD1|Q16881	6.11661	0.00309881	0.346123	0.00270464	0.293641	0.0154035	0.0524821	0.813371	M1 cell division/mitochondrion|0.8177
TNFSF14|O43557	5.98183	0.00349561	0.505306	0.00279253	0.260714	0.204384	0.244592	0.129814	M1 cell division/mitochondrion|0.6507
RARRES2|Q99969	5.8184	0.00404706	0.431128	0.00280916	0.252918	0.130278	0.17821	0.223548	M4 cell metabolism|0.6366
DBNL|Q9UJU6	5.73098	0.00437768	0.528632	0.0029697	0.321458	0.114866	0.207174	0.262922	M1 cell division/mitochondrion|0.9094
TIMD4|Q96H15	5.62845	0.00480076	0.445291	0.00321918	0.279128	0.104107	0.166163	0.302587	M5 chemotaxis|0.332
TXLNA|P40222	5.627	0.00480704	0.505346	0.00321953	0.356097	0.0585918	0.149248	0.470819	M1 cell division/mitochondrion|0.8181
GADD45GIP1|Q8TAE8	7.11983	0.00127508	0.494086	0.00322457	0.527503	0.00196543	-0.0334165	0.960907	M1 cell division/mitochondrion|0.7571
PDIA4|P13667	5.97865	0.00350556	0.441546	0.00331056	0.385134	0.0143272	0.0564111	0.868143	M1 cell division/mitochondrion|0.9134
PACS2|Q86VP3	5.77612	0.00420366	0.581188	0.00338118	0.475646	0.023588	0.105542	0.752769	M1 cell division/mitochondrion|0.7743
L3HYPDH|Q96EM0	6.29062	0.0026535	0.515728	0.00342364	0.489654	0.00705993	0.0260741	0.978201	M1 cell division/mitochondrion|0.78
SOD2|P04179	6.02091	0.00337548	0.358272	0.00360492	0.153112	0.351249	0.205159	0.0671572	M3 CNS development/integrin|0.4032
NSFL1C|Q9UNZ2	5.6743	0.00460662	0.442575	0.00362466	0.232195	0.209256	0.210381	0.152663	M1 cell division/mitochondrion|0.8141
ASAH1|Q13510	5.45047	0.00563679	0.292369	0.00379601	0.185443	0.105868	0.106927	0.328193	M1 cell division/mitochondrion|0.4652
YWHAQ|P27348	5.4293	0.00574568	0.460477	0.00388153	0.323501	0.0655001	0.136976	0.478228	M1 cell division/mitochondrion|0.8625
EIF4G1|Q04637	6.04817	0.00329421	0.550354	0.00388737	0.51233	0.00941908	0.0380241	0.960633	M1 cell division/mitochondrion|0.8618
NFU1|Q9UMS0	5.42972	0.0057435	0.800618	0.00409462	0.464072	0.156031	0.336546	0.235968	M1 cell division/mitochondrion|0.817
CETN3|O15182	5.40386	0.00587934	0.493971	0.00410323	0.294614	0.140405	0.199357	0.263805	M1 cell division/mitochondrion|0.7853
PARK7|Q99497	5.40623	0.00586677	0.34603	0.00420543	0.199539	0.160458	0.146491	0.232978	M1 cell division/mitochondrion|0.8615
PLA2G10|O15496	9.59989	0.000151362	0.641682	0.00423068	-0.0166657	0.996207	0.658347	0.000382565	AllKmeAvg:0.0773
PPIB|P23284	5.43726	0.00570449	0.474324	0.00441517	0.253579	0.20945	0.220745	0.176008	M1 cell division/mitochondrion|0.9067
FXN|Q16595	5.29329	0.00649815	0.574412	0.00454205	0.421479	0.0562671	0.152933	0.563078	M1 cell division/mitochondrion|0.8471
SNX15|Q9NRS6	5.46463	0.00556517	0.395983	0.00455804	0.202076	0.242144	0.193908	0.148531	M1 cell division/mitochondrion|0.6506
PHACTR2|O75167	5.29547	0.00648532	0.820293	0.00456919	0.486237	0.149532	0.334057	0.26487	M1 cell division/mitochondrion|0.8284
COMMD1|Q8N668	5.37842	0.00601621	0.417393	0.00472634	0.335882	0.0330436	0.0815111	0.735151	M1 cell division/mitochondrion|0.8821
BOLA2_BOLA2B|Q9H3K6	5.28834	0.00652736	0.345266	0.00474711	0.196971	0.173718	0.148295	0.231326	M6 cellular detoxification|0.8351
ARHGEF12|Q9NZN5	5.21091	0.0070021	0.533544	0.00478008	0.374041	0.0735732	0.159503	0.488986	M1 cell division/mitochondrion|0.698
TST|Q16762	7.07278	0.00132885	0.417761	0.00482345	0.0839691	0.801629	0.333791	0.00797537	M1 cell division/mitochondrion|0.656
GIP|P09681	8.91297	0.000270718	0.659403	0.0048355	0.00748321	0.999294	0.65192	0.000763788	AllKmeAvg:0.171
DNAJC6|O75061	5.235	0.00685075	0.571035	0.00489377	0.427766	0.0522295	0.14327	0.604721	M1 cell division/mitochondrion|0.8129
BAX|Q07812	5.9122	0.00372054	0.722005	0.00500185	0.695614	0.00865669	0.0263911	0.989356	M1 cell division/mitochondrion|0.7169
SERPINB6|P35237	5.27247	0.00662194	0.368523	0.00501822	0.289618	0.0399016	0.0789054	0.694087	M1 cell division/mitochondrion|0.8218
ADD1|P35611	6.29332	0.00264713	0.446188	0.00511608	0.133116	0.618971	0.313072	0.0238832	M1 cell division/mitochondrion|0.6066
PLA2G4A|P47712	5.157	0.00735324	0.482927	0.00512655	0.293831	0.141562	0.189097	0.300518	M1 cell division/mitochondrion|0.9189
OXCT1|P55809	5.31444	0.00637486	0.582164	0.00515467	0.300889	0.241879	0.281275	0.163085	M1 cell division/mitochondrion|0.696
FABP5|Q01469	5.11343	0.00765016	0.464937	0.00524179	0.295236	0.12059	0.169701	0.352679	M1 cell division/mitochondrion|0.8156
PCYT2|Q99447	5.50571	0.00536255	0.468588	0.00525351	0.210513	0.341908	0.258075	0.0971787	M1 cell division/mitochondrion|0.78
STXBP3|O00186	5.61452	0.00486138	0.534416	0.00525773	0.225224	0.388321	0.309192	0.0769787	M1 cell division/mitochondrion|0.7895
CC2D1A|Q6P1N0	5.09782	0.00775948	0.440639	0.00552045	0.326511	0.059395	0.114128	0.592774	M1 cell division/mitochondrion|0.8118
SEPTIN8|Q92599	6.20913	0.00285329	0.279783	0.00552345	0.290169	0.00473765	-0.0103859	0.989242	M1 cell division/mitochondrion|0.5791
WASHC3|Q9Y3C0	5.73105	0.00437741	0.495305	0.00554889	0.471382	0.0105756	0.0239234	0.981874	M1 cell division/mitochondrion|0.8019
NUDT5|Q9UKK9	5.03128	0.00824365	0.314005	0.00563005	0.206994	0.106159	0.10701	0.407738	M1 cell division/mitochondrion|0.9079
STIP1|P31948	5.13708	0.00748753	0.408019	0.00566027	0.224938	0.205811	0.183081	0.214353	M1 cell division/mitochondrion|0.7652
HSPA1A|P0DMV8	5.02509	0.0082903	0.434733	0.00566222	0.287864	0.104369	0.146868	0.414454	M1 cell division/mitochondrion|0.803
RHOC|P08134	4.99911	0.00848873	0.585524	0.00580689	0.393903	0.0984103	0.191622	0.439162	M1 cell division/mitochondrion|0.8887
RSPO3|Q9BXY4	5.09814	0.00775722	0.321804	0.00582948	0.178729	0.20303	0.143075	0.222319	M2 TNF-signaling/cell adhesion|0.5186
CCDC80|Q76M96	5.73387	0.00436634	0.413771	0.00584039	0.152549	0.491286	0.261221	0.0512004	M3 CNS development/integrin|0.4592
ITGB1BP2|Q9UKP3	5.54817	0.005161	0.582459	0.00590078	0.23646	0.423922	0.345999	0.0715531	M1 cell division/mitochondrion|0.8502
SIAE|Q9HAT2	5.49271	0.00542583	0.407329	0.00598104	0.169185	0.408457	0.238144	0.0780491	M1 cell division/mitochondrion|0.6927
LACTB2|Q53H82	5.24129	0.0068118	0.415212	0.00600684	0.200871	0.298654	0.214341	0.135183	M1 cell division/mitochondrion|0.9131
GMPR2|Q9P2T1	5.04385	0.00814991	0.470453	0.00601138	0.267191	0.191037	0.203262	0.243493	M1 cell division/mitochondrion|0.8365
RAB11FIP3|O75154	4.96159	0.00878386	0.488745	0.00606233	0.311303	0.126582	0.177442	0.367411	M1 cell division/mitochondrion|0.7322
DTYMK|P23919	5.01181	0.00839112	0.429964	0.00609405	0.249141	0.179658	0.180823	0.26289	M1 cell division/mitochondrion|0.8714
FBLN2|P98095	5.55883	0.00511159	0.316542	0.00610595	0.297144	0.012903	0.0193975	0.97155	M2 TNF-signaling/cell adhesion|0.5645
FGR|P09769	4.95788	0.0088136	0.415282	0.00619159	0.299911	0.0723788	0.115371	0.555993	M1 cell division/mitochondrion|0.5474
CIAPIN1|Q6FI81	4.92077	0.00911689	0.354595	0.00627805	0.230058	0.119181	0.124537	0.394139	M1 cell division/mitochondrion|0.9419
LONP1|P36776	5.16001	0.00733321	0.630765	0.00640416	0.533441	0.0292162	0.0973246	0.834613	M1 cell division/mitochondrion|0.6319
EGF|P01133	7.26675	0.00112103	0.500707	0.00641406	0.0643039	0.918244	0.436403	0.0045904	M1 cell division/mitochondrion|0.7558
CRKL|P46109	4.89936	0.0092967	0.552767	0.0064157	0.380125	0.0933728	0.172642	0.479561	M1 cell division/mitochondrion|0.9257
CASP9|P55211	5.08021	0.00788477	0.555934	0.0066509	0.278786	0.280855	0.277148	0.160268	M1 cell division/mitochondrion|0.8321
TNFAIP2|Q03169	5.27143	0.00662815	0.268592	0.00674545	0.240771	0.0201009	0.0278204	0.92248	M1 cell division/mitochondrion|0.6907
GLOD4|Q9HC38	4.93448	0.0090037	0.228263	0.00675583	0.127837	0.207588	0.100426	0.239565	M1 cell division/mitochondrion|0.8978
DNAJB2|P25686	5.31337	0.00638102	0.334452	0.00676286	0.142194	0.400938	0.192258	0.0900654	M1 cell division/mitochondrion|0.6912
TBCC|Q15814	4.98527	0.00859641	0.495998	0.00680571	0.39833	0.0424044	0.0976682	0.748085	M1 cell division/mitochondrion|0.9357
PPME1|Q9Y570	5.31844	0.0063518	0.408814	0.00682437	0.172218	0.40829	0.236597	0.087654	M6 cellular detoxification|0.7817
EIF4B|P23588	4.8317	0.00988905	0.388027	0.00683965	0.252642	0.121922	0.135385	0.405469	M1 cell division/mitochondrion|0.8596
PHLDB1|Q86UU1	5.34328	0.00621058	0.394771	0.00684239	0.362794	0.0168336	0.0319774	0.951972	M1 cell division/mitochondrion|0.4461
HPCAL1|P37235	4.9948	0.00852207	0.369834	0.00685344	0.19333	0.254277	0.176504	0.188083	M1 cell division/mitochondrion|0.8458
SULT1A1|P50225	4.82185	0.00997842	0.618356	0.00689252	0.410778	0.112509	0.207577	0.433865	M1 cell division/mitochondrion|0.7605
COPB2|P35606	4.84648	0.00975643	0.731626	0.00690271	0.529471	0.0758925	0.202155	0.566883	M1 cell division/mitochondrion|0.4953
CALCOCO2|Q13137	4.84395	0.00977908	0.486015	0.00690989	0.350939	0.0767834	0.135075	0.563222	M1 cell division/mitochondrion|0.7497
ATP6V1G1|O75348	4.85697	0.00966348	0.632101	0.00707579	0.365716	0.190234	0.266385	0.272415	M1 cell division/mitochondrion|0.798
SYTL4|Q96C24	5.19327	0.00711509	0.646505	0.00721368	0.282982	0.384853	0.363523	0.102739	M1 cell division/mitochondrion|0.8056
MYDGF|Q969H8	4.79932	0.010186	0.525052	0.00727505	0.383898	0.0741543	0.141154	0.58769	M1 cell division/mitochondrion|0.9006
SAMD9L|Q8IVG5	4.77247	0.0104392	0.453653	0.0073738	0.325289	0.0822291	0.128364	0.556164	M1 cell division/mitochondrion|0.7582
SNX9|Q9Y5X1	5.17652	0.00722406	0.358526	0.00747659	0.154657	0.398243	0.203869	0.0994372	M1 cell division/mitochondrion|0.8412
HGS|O14964	4.73075	0.0108452	0.514669	0.00768042	0.316952	0.158414	0.197718	0.344732	M1 cell division/mitochondrion|0.8328
MAD1L1|Q9Y6D9	5.42373	0.00577465	0.34289	0.00773193	0.332375	0.0121884	0.0105144	0.99315	M1 cell division/mitochondrion|0.5498
SLC9A3R1|O14745	4.88315	0.00943526	0.655937	0.00775629	0.537359	0.040935	0.118578	0.788217	M1 cell division/mitochondrion|0.7707
DPY30|Q9C005	5.1346	0.00750441	0.463594	0.0079315	0.421178	0.0207233	0.0424157	0.941003	M1 cell division/mitochondrion|0.7031
ANXA4|P09525	4.88278	0.00943847	0.422369	0.00798915	0.211831	0.294738	0.210539	0.171863	M1 cell division/mitochondrion|0.839
PEBP1|P30086	4.68329	0.0113268	0.339843	0.00805127	0.208784	0.162759	0.131059	0.345686	M1 cell division/mitochondrion|0.8291
NFE2|Q16621	5.00994	0.00840543	0.434427	0.00806508	0.38167	0.0266818	0.0527565	0.898823	M1 cell division/mitochondrion|0.7381
ANGPTL1|O95841	6.09944	0.00314669	0.258815	0.00820028	0.0604283	0.765916	0.198387	0.0179708	M3 CNS development/integrin|0.3842
PLPBP|O94903	4.67117	0.0114533	0.380369	0.00843625	0.220842	0.200039	0.159527	0.289268	M1 cell division/mitochondrion|0.9063
QDPR|P09417	5.03207	0.00823776	0.28077	0.00850892	0.253295	0.0230807	0.0274743	0.933815	M1 cell division/mitochondrion|0.7491
MDH1|P40925	5.92862	0.0036662	0.0653925	0.00853698	0.0164362	0.73628	0.0489563	0.0221461	M1 cell division/mitochondrion|0.563
GSR|P00390	4.66575	0.0115103	0.191937	0.00854054	0.145509	0.0674184	0.0464279	0.659605	M1 cell division/mitochondrion|0.3229
TBCA|O75347	4.59867	0.0122403	0.523298	0.00861818	0.333628	0.146151	0.18967	0.396155	M1 cell division/mitochondrion|0.8872
YJU2|Q9BW85	4.61111	0.0121015	0.394963	0.00891742	0.230079	0.201851	0.164883	0.296928	M1 cell division/mitochondrion|0.6956
CASP3|P42574	4.57679	0.0124885	0.412187	0.00899277	0.299902	0.0851679	0.112285	0.593963	M1 cell division/mitochondrion|0.8895
YES1|P07947	4.54192	0.0128948	0.571583	0.00908029	0.369209	0.142221	0.202374	0.417329	M1 cell division/mitochondrion|0.8735
FADD|Q13158	4.53398	0.0129891	0.461373	0.00912233	0.306433	0.12784	0.154939	0.455529	M1 cell division/mitochondrion|0.9129
HAVCR2|Q8TDQ0	6.35502	0.00250574	0.366948	0.00918782	0.425021	0.00263588	-0.058073	0.838786	M2 TNF-signaling/cell adhesion|0.7288
CNP|P09543	4.50653	0.0133208	0.387118	0.00942306	0.268814	0.107859	0.118303	0.523306	M1 cell division/mitochondrion|0.8708
SERPINH1|P50454	7.38573	0.00101027	0.880577	0.00961253	0.0385675	0.990954	0.84201	0.00276199	M1 cell division/mitochondrion|0.6376
FKBP14|Q9NWM8	4.50332	0.0133602	0.558744	0.00965245	0.406165	0.0888453	0.152579	0.597394	M1 cell division/mitochondrion|0.8599
CNPY4|Q8N129	4.56614	0.0126113	0.414561	0.00966786	0.322256	0.063603	0.0923046	0.709508	M1 cell division/mitochondrion|0.8442
GPI|P06744	4.47634	0.0136956	0.3651	0.0096904	0.252051	0.112113	0.113049	0.516607	M1 cell division/mitochondrion|0.888
PDE5A|O76074	4.52505	0.0130961	0.489941	0.0098976	0.375667	0.0693056	0.114274	0.687697	M1 cell division/mitochondrion|0.8288
TRIAP1|O43715	4.99008	0.00855883	0.299197	0.00994969	0.280492	0.0198298	0.0187046	0.973368	M1 cell division/mitochondrion|0.8234
TWF2|Q6IBS0	4.42644	0.0143388	0.534729	0.0102506	0.335197	0.166879	0.199532	0.389359	M1 cell division/mitochondrion|0.8937
AP3S2|P59780	4.52535	0.0130925	0.45925	0.010359	0.365132	0.0587913	0.0941173	0.750981	M1 cell division/mitochondrion|0.7757
CD69|Q07108	4.58374	0.0124092	0.45541	0.0105309	0.229054	0.31496	0.226357	0.192538	M1 cell division/mitochondrion|0.7955
CACYBP|Q9HB71	4.51831	0.0131774	0.453074	0.0105564	0.240885	0.275844	0.212189	0.230984	M1 cell division/mitochondrion|0.9026
RTN4IP1|Q8WWV3	4.89998	0.00929151	0.596956	0.0105913	0.239114	0.479056	0.357842	0.0934704	M1 cell division/mitochondrion|0.7704
FKBP1B|P68106	4.42418	0.0143686	0.806929	0.0106527	0.472109	0.21207	0.33482	0.315783	M1 cell division/mitochondrion|0.77
CMC1|Q7Z7K0	4.72282	0.0109243	0.494651	0.0107371	0.438909	0.0310856	0.0557422	0.917497	M1 cell division/mitochondrion|0.9002
METAP2|P50579	4.69966	0.0111583	0.325874	0.0107632	0.287048	0.0326804	0.0388267	0.908294	M1 cell division/mitochondrion|0.8543
NCK2|O43639	4.62023	0.0120007	0.51924	0.0107769	0.248774	0.351945	0.270466	0.165951	M1 cell division/mitochondrion|0.895
CRYZL1|O95825	4.35801	0.0152712	0.421388	0.0108871	0.29165	0.11739	0.129738	0.529475	M1 cell division/mitochondrion|0.8973
SIRT2|Q8IXJ6	4.43993	0.0141619	0.508671	0.0109226	0.282533	0.248446	0.226137	0.269099	M1 cell division/mitochondrion|0.8901
TRAF2|Q12933	5.83071	0.00400261	0.431441	0.0109296	0.0928672	0.808581	0.338574	0.019265	M1 cell division/mitochondrion|0.3769
TMSB10|P63313	6.03427	0.00333542	0.449897	0.0109343	0.516566	0.00359335	-0.0666695	0.86231	M1 cell division/mitochondrion|0.7681
ERP29|P30040	4.40566	0.0146157	0.542085	0.0110494	0.413667	0.0757622	0.128418	0.686272	M1 cell division/mitochondrion|0.8883
SRPK2|P78362	4.33951	0.0155338	0.5229	0.0110944	0.334281	0.160854	0.188619	0.420518	M1 cell division/mitochondrion|0.7484
VASH1|Q7L8A9	4.34626	0.0154375	0.539978	0.0110997	0.3374	0.174243	0.202578	0.392181	M1 cell division/mitochondrion|0.8085
DAB2|P98082	4.35727	0.0152817	0.65466	0.0112774	0.387791	0.208411	0.266869	0.333335	M1 cell division/mitochondrion|0.8585
CASP8|Q14790	4.39197	0.0148011	0.459766	0.0113225	0.354522	0.0729453	0.105244	0.704949	M1 cell division/mitochondrion|0.7153
ACOT13|Q9NPJ3	4.32513	0.0157411	0.693414	0.0113461	0.431827	0.177786	0.261587	0.390038	M1 cell division/mitochondrion|0.7859
PPL|O60437	6.34741	0.00252276	0.324266	0.0114098	0.388904	0.0023629	-0.0646379	0.76724	M1 cell division/mitochondrion|0.4621
HMGCL|P35914	5.49927	0.00539378	0.546935	0.0114707	0.588027	0.00727053	-0.0410918	0.962993	M1 cell division/mitochondrion|0.7415
CMIP|Q8IY22	4.89873	0.00930208	0.620134	0.0115124	0.233826	0.527129	0.386308	0.0816402	M1 cell division/mitochondrion|0.795
NT5C1A|Q9BXI3	6.43769	0.00232826	0.274987	0.0115144	0.333493	0.0021085	-0.0585059	0.740049	M5 chemotaxis|0.604
CD40LG|P29965	4.57084	0.012557	0.475577	0.0116044	0.222632	0.375092	0.252945	0.158945	M1 cell division/mitochondrion|0.8277
NID2|Q14112	4.64519	0.0117292	0.516121	0.0117358	0.226925	0.421453	0.289196	0.131255	M1 cell division/mitochondrion|0.4418
PPP1R2|P41236	4.31633	0.0158694	0.430109	0.0118653	0.322982	0.0853813	0.107127	0.664298	M1 cell division/mitochondrion|0.9119
NIT2|Q9NQR4	4.74766	0.0106788	0.419258	0.0119948	0.169115	0.484406	0.250143	0.102013	M1 cell division/mitochondrion|0.7913
REN|P00797	4.44852	0.0140504	0.725079	0.0120296	0.362719	0.330126	0.36236	0.198937	M4 cell metabolism|0.4215
SCAMP3|O14828	4.24758	0.0169085	0.541148	0.0120944	0.368156	0.132363	0.172992	0.512547	M1 cell division/mitochondrion|0.7431
SPRY2|O43597	4.74047	0.0107913	0.651157	0.0124153	0.608283	0.0247228	0.0428742	0.972415	M1 cell division/mitochondrion|0.8103
HARS1|P12081	4.51723	0.0131906	0.344523	0.0124615	0.30093	0.0385427	0.043593	0.900538	M1 cell division/mitochondrion|0.9138
UBAC1|Q9BSL1	5.12496	0.00757041	0.272768	0.0124826	0.0837583	0.658496	0.189009	0.0487973	M6 cellular detoxification|0.7854
KAZN|Q674X7	4.24115	0.0170091	0.510333	0.012832	0.294959	0.234591	0.215374	0.31949	M1 cell division/mitochondrion|0.7222
VSIR|Q9H7M9	4.58346	0.0124124	0.330771	0.0128594	0.141454	0.449163	0.189316	0.125992	M1 cell division/mitochondrion|0.6061
SEC31A|O94979	4.18142	0.0179739	0.324538	0.0130088	0.204569	0.180363	0.119968	0.416588	M1 cell division/mitochondrion|0.7624
LAMA4|Q16363	4.18399	0.0179312	0.248636	0.0131683	0.151109	0.203898	0.0975262	0.37471	M2 TNF-signaling/cell adhesion|0.4544
TJAP1|Q5JTD0	4.21154	0.0174806	0.34619	0.0133459	0.197197	0.247606	0.148993	0.308877	M1 cell division/mitochondrion|0.7681
PSME1|Q06323	4.14789	0.0185398	0.230498	0.0133633	0.158413	0.133368	0.0720849	0.535386	M1 cell division/mitochondrion|0.7499
STK24|Q9Y6E0	4.14149	0.0186498	0.592726	0.0134308	0.385999	0.163395	0.206727	0.460928	M1 cell division/mitochondrion|0.7621
USP25|Q9UHP3	4.14692	0.0185565	0.372779	0.0134917	0.233206	0.187685	0.139573	0.410579	M1 cell division/mitochondrion|0.8528
CASC3|O15234	4.21409	0.0174395	0.582252	0.0135576	0.324026	0.264886	0.258226	0.288927	M1 cell division/mitochondrion|0.7592
PADI4|Q9UM07	4.5247	0.0131003	0.712541	0.0137051	0.302138	0.460709	0.410403	0.126741	M5 chemotaxis|0.4294
LBR|Q14739	4.15476	0.0184224	0.408414	0.0138834	0.306612	0.0934547	0.101802	0.67407	M1 cell division/mitochondrion|0.6942
VEGFA|P15692	5.71412	0.00444454	0.315533	0.0139508	0.363402	0.00470445	-0.0478697	0.863785	M1 cell division/mitochondrion|0.3843
BANK1|Q8NDB2	4.16982	0.0181676	0.531862	0.0140147	0.299615	0.259296	0.232247	0.302819	M1 cell division/mitochondrion|0.7366
MTIF3|Q9H2K0	4.14028	0.0186708	0.662219	0.0140452	0.387323	0.234038	0.274896	0.339367	M1 cell division/mitochondrion|0.7846
PPM1F|P49593	4.29978	0.0161134	0.335708	0.014046	0.281954	0.0530773	0.0537539	0.849756	M1 cell division/mitochondrion|0.8605
RAB27B|O00194	4.62178	0.0119837	0.24667	0.014046	0.0959745	0.522222	0.150696	0.100002	M1 cell division/mitochondrion|0.8098
PCSK9|Q8NBP7	4.57752	0.0124802	-0.337572	0.0143348	-0.133236	0.51426	-0.204336	0.10533	AllKmeAvg:0.0531
DTNB|O60941	5.0565	0.00805664	0.321583	0.0143816	0.336809	0.0116753	-0.0152258	0.98592	M8 muscle|0.7478
DBI|P07108	4.10662	0.0192614	0.324297	0.0143878	0.239957	0.10179	0.0843399	0.653502	M1 cell division/mitochondrion|0.8464
GNE|Q9Y223	4.23097	0.0171697	0.351333	0.0144503	0.179435	0.331306	0.171898	0.227027	M1 cell division/mitochondrion|0.7684
PSTPIP2|Q9H939	4.73904	0.0107633	0.451315	0.0148623	0.155335	0.605147	0.295981	0.0738372	M1 cell division/mitochondrion|0.7511
USP8|P40818	4.15296	0.0184531	0.513178	0.0148739	0.409547	0.0725011	0.103631	0.774944	M1 cell division/mitochondrion|0.8598
MED18|Q9BUE0	4.05461	0.0202116	0.364754	0.0149702	0.265235	0.112172	0.0995191	0.629171	M1 cell division/mitochondrion|0.8985
LRRC59|Q96AG4	4.36029	0.0152392	0.537087	0.0149857	0.477203	0.0399113	0.0598843	0.925178	M1 cell division/mitochondrion|0.7006
CDC42BPB|Q9Y5S2	4.02831	0.0207103	0.577933	0.0149951	0.386498	0.156015	0.191435	0.50629	M1 cell division/mitochondrion|0.7262
NMI|Q13287	4.04341	0.0204224	0.578543	0.0151322	0.420518	0.113018	0.158024	0.629312	M1 cell division/mitochondrion|0.6682
SSNA1|O43805	4.01489	0.0209695	0.409102	0.0152063	0.277063	0.149935	0.13204	0.525048	M1 cell division/mitochondrion|0.6701
VAMP8|Q9BV40	3.99324	0.0213947	0.604867	0.0155373	0.410115	0.150806	0.194752	0.528486	M1 cell division/mitochondrion|0.8274
CORO1A|P31146	4.26734	0.0166029	0.526538	0.0156675	0.242401	0.413872	0.284137	0.171917	M1 cell division/mitochondrion|0.8602
IQGAP2|Q13576	5.40127	0.00589315	0.536846	0.015668	0.110217	0.837661	0.426628	0.024211	M1 cell division/mitochondrion|0.5434
IPCEF1|Q8WWN9	4.07861	0.0197672	0.502126	0.0157024	0.274155	0.291047	0.227971	0.285322	M1 cell division/mitochondrion|0.7274
TIMM10|P62072	4.74007	0.0107532	0.225028	0.0161784	0.227772	0.0173234	-0.00274398	0.999087	M1 cell division/mitochondrion|0.7383
DNM1|Q05193	4.04292	0.0204317	0.611954	0.0162137	0.335107	0.291845	0.276847	0.290709	M1 cell division/mitochondrion|0.6649
AAMDC|Q9H7C9	5.09893	0.00775167	0.349175	0.0162683	0.0867893	0.773459	0.262386	0.0364115	M1 cell division/mitochondrion|0.6756
CLTA|P09496	3.98724	0.021514	0.499264	0.0163774	0.375489	0.101813	0.123775	0.687701	M1 cell division/mitochondrion|0.6652
YTHDF3|Q7Z739	4.42125	0.0144568	0.574176	0.0165316	0.537456	0.0311122	0.0367199	0.975724	M1 cell division/mitochondrion|0.713
UFD1|Q92890	4.34014	0.0155248	0.699113	0.0165667	0.290821	0.49078	0.408292	0.131872	M1 cell division/mitochondrion|0.8483
SRC|P12931	3.92447	0.0228044	0.564443	0.0166211	0.37922	0.160839	0.185223	0.521509	M1 cell division/mitochondrion|0.9096
TPD52L2|O43399	4.36997	0.015104	0.434363	0.0166603	0.176017	0.509264	0.258346	0.12292	M1 cell division/mitochondrion|0.8498
PLIN3|O60664	5.911	0.00372453	0.248782	0.0170762	0.304189	0.00330039	-0.0554072	0.741392	M1 cell division/mitochondrion|0.6565
SOD1|P00441	4.11222	0.0191618	0.2472	0.0172821	0.118557	0.393364	0.128643	0.201847	M1 cell division/mitochondrion|0.7831
UBXN1|Q04323	4.16069	0.0183217	0.346312	0.0176141	0.304856	0.0477846	0.0414553	0.917593	M1 cell division/mitochondrion|0.8355
USO1|O60763	3.89176	0.0235079	0.433337	0.0176225	0.316609	0.119994	0.116728	0.648318	M1 cell division/mitochondrion|0.8592
TP53I3|Q53FA7	3.96006	0.0220634	0.308242	0.017704	0.167242	0.306469	0.141	0.290912	M1 cell division/mitochondrion|0.7226
PSRC1|Q6PGN9	4.1674	0.0182083	0.505413	0.0177238	0.226534	0.444453	0.278879	0.168144	M1 cell division/mitochondrion|0.5558
CHMP6|Q96FZ7	3.88794	0.0235914	0.291352	0.0180095	0.169989	0.257111	0.121363	0.35978	M1 cell division/mitochondrion|0.7446
MPIG6B|O95866	4.61569	0.0120508	0.35633	0.0180693	0.113689	0.662948	0.242641	0.0692564	M1 cell division/mitochondrion|0.7845
ARSB|P15848	3.84088	0.0246464	0.431041	0.0181425	0.275524	0.197628	0.155517	0.463908	M1 cell division/mitochondrion|0.6525
GCC1|Q96CN9	3.88511	0.0236536	0.483629	0.0181992	0.278762	0.266439	0.204867	0.348606	M1 cell division/mitochondrion|0.8779
GGACT|Q9BVM4	4.165	0.0182489	0.43315	0.0182118	0.190036	0.462152	0.243114	0.160331	M1 cell division/mitochondrion|0.7386
S100A4|P26447	3.85788	0.02426	0.314538	0.0183179	0.231771	0.118303	0.0827667	0.663974	M1 cell division/mitochondrion|0.7227
DHRS4L2|Q6PKH6	4.32769	0.015704	0.486924	0.0184688	0.462209	0.0310318	0.0247144	0.984831	M1 cell division/mitochondrion|0.6581
MARS1|P56192	4.32411	0.0157558	0.344453	0.0184711	0.132629	0.552259	0.211824	0.113138	M1 cell division/mitochondrion|0.8529
HTRA2|O43464	3.83618	0.0247544	0.312319	0.0186091	0.18838	0.237496	0.12394	0.398085	M1 cell division/mitochondrion|0.7508
CRADD|P78560	4.18186	0.0179666	0.357676	0.0186823	0.151579	0.488752	0.206097	0.147457	M1 cell division/mitochondrion|0.9113
ENO2|P09104	3.88979	0.023551	0.435685	0.018757	0.239407	0.302833	0.196278	0.307144	M1 cell division/mitochondrion|0.8244
NT5C3A|Q9H0P0	5.6693	0.00462742	0.428691	0.0187683	0.0534062	0.93956	0.375285	0.0138704	M1 cell division/mitochondrion|0.837
COL9A1|P20849	4.81844	0.0100096	0.515264	0.0188652	0.550257	0.0132643	-0.0349925	0.973159	AllKmeAvg:0.1011
STX4|Q12846	4.05475	0.020209	0.380247	0.0189925	0.175761	0.428934	0.204487	0.189073	M1 cell division/mitochondrion|0.5849
BRAP|Q7Z569	3.80015	0.0255981	0.491897	0.0194602	0.291451	0.253579	0.200446	0.383167	M1 cell division/mitochondrion|0.7619
MVK|Q03426	3.79797	0.0257162	0.471909	0.0196123	0.348818	0.121576	0.123091	0.677775	M1 cell division/mitochondrion|0.6404
LAT2|Q9GZY6	4.38755	0.0148614	0.618659	0.0197491	0.609616	0.0255567	0.00904338	0.998755	M1 cell division/mitochondrion|0.767
CDKN1A|P38936	3.74992	0.0268239	0.543155	0.0200674	0.388941	0.139213	0.154214	0.628142	M1 cell division/mitochondrion|0.7426
SERPINB1|P30740	3.80427	0.0255002	0.445303	0.0200734	0.343991	0.101783	0.101312	0.741391	M1 cell division/mitochondrion|0.8657
CLIP2|Q9UDT6	4.3777	0.0149968	0.465046	0.0201176	0.160431	0.627064	0.304615	0.0898718	M1 cell division/mitochondrion|0.8505
ALDH5A1|P51649	5.38246	0.00599421	0.536443	0.020121	0.0816904	0.91265	0.454752	0.019172	M1 cell division/mitochondrion|0.4136
GIPC3|Q8TF64	3.88429	0.0236716	0.461398	0.0202289	0.381005	0.0746577	0.0803924	0.839097	M1 cell division/mitochondrion|0.8047
RBP2|P50120	11.0866	4.39717e-05	-0.55297	0.0203553	0.233203	0.500013	-0.786173	3.54127e-05	AllKmeAvg:0.0062
DNAJB14|Q8TBM8	3.74058	0.0270582	0.359918	0.0204246	0.262135	0.131527	0.0977823	0.654444	M1 cell division/mitochondrion|0.8504
MSRA|Q9UJ68	3.76913	0.0263482	0.341251	0.0205536	0.260637	0.108466	0.0806137	0.72582	M1 cell division/mitochondrion|0.9165
PLCB2|Q00722	3.85946	0.0242244	0.607382	0.0205993	0.499735	0.0769579	0.107647	0.83476	M1 cell division/mitochondrion|0.8697
ACHE|P22303	38.798	2.94766e-13	0.658848	0.0211543	-1.13464	3.95632e-05	1.79348	2.89095e-11	M9 digestion|0.3562
GMFG|O60234	3.69166	0.0283205	0.396383	0.0211585	0.248189	0.224115	0.148194	0.453268	M1 cell division/mitochondrion|0.878
HSDL2|Q6YN16	3.72039	0.0275722	0.336839	0.021177	0.251622	0.121136	0.0852165	0.69465	M1 cell division/mitochondrion|0.4174
CCL14|Q16627	4.36501	0.0151731	0.356133	0.021248	0.118298	0.65274	0.237835	0.0849373	M6 cellular detoxification|0.523
SARG|Q9BW04	4.55497	0.0127412	0.51123	0.0212852	0.534241	0.0179036	-0.0230111	0.988494	M1 cell division/mitochondrion|0.7301
PPP1R9B|Q96SB3	5.10993	0.00767457	0.516223	0.0213337	0.593862	0.00805072	-0.0776384	0.879046	M1 cell division/mitochondrion|0.7661
GLRX5|Q86SX6	3.68481	0.0285021	0.490933	0.0215478	0.356404	0.137042	0.134529	0.653712	M1 cell division/mitochondrion|0.6998
KYAT1|Q16773	4.00437	0.0211749	0.327154	0.021945	0.297563	0.0468733	0.0295909	0.954735	M1 cell division/mitochondrion|0.6931
ABHD14B|Q96IU4	3.63421	0.02988	0.375041	0.0222715	0.259695	0.1659	0.115346	0.588674	M1 cell division/mitochondrion|0.7473
DNAJB6|O75190	4.99845	0.00849377	0.356541	0.0226705	0.0668666	0.874493	0.289675	0.0291576	M1 cell division/mitochondrion|0.8631
SMOC1|Q9H4F8	4.24107	0.0170103	0.30721	0.0227337	0.105419	0.639719	0.201791	0.0958198	M2 TNF-signaling/cell adhesion|0.5099
PDAP1|Q13442	3.64252	0.0296491	0.49809	0.0228112	0.293397	0.272535	0.204693	0.392716	M1 cell division/mitochondrion|0.8102
MANF|P55145	3.61821	0.0303298	0.452913	0.0228297	0.322822	0.151366	0.130091	0.631629	M1 cell division/mitochondrion|0.9075
ADA|P00813	3.84917	0.0244571	0.264157	0.0230421	0.230304	0.0617742	0.0338528	0.912391	M1 cell division/mitochondrion|0.3396
TBCB|Q99426	3.58247	0.0313593	0.443085	0.0234271	0.285609	0.21433	0.157476	0.498499	M1 cell division/mitochondrion|0.9329
STAT2|P52630	4.12687	0.0189038	0.486195	0.02357	0.472122	0.0332279	0.0140723	0.995358	M1 cell division/mitochondrion|0.7939
PIBF1|Q8WXW3-4	3.57346	0.0316245	0.565107	0.0235827	0.37144	0.202434	0.193667	0.52386	M1 cell division/mitochondrion|0.7423
DFFA|O00273	3.67305	0.0288165	0.371404	0.0237281	0.297189	0.0963364	0.0742156	0.801954	M1 cell division/mitochondrion|0.8741
NUDC|Q9Y266	3.56888	0.03176	0.316675	0.0238148	0.201282	0.224987	0.115394	0.482816	M1 cell division/mitochondrion|0.8794
ATG4A|Q8WYN0	3.71246	0.0277767	0.336545	0.024208	0.168099	0.396923	0.168445	0.257727	M6 cellular detoxification|0.8294
AKT2|P31751	3.57423	0.0316017	0.684372	0.0242963	0.50584	0.136359	0.178532	0.688749	M1 cell division/mitochondrion|0.8371
EEF1D|P29692	3.95427	0.0221822	0.444133	0.0244829	0.177856	0.551728	0.266277	0.145943	M1 cell division/mitochondrion|0.6693
CCL5|P13501	6.11787	0.00309533	0.487439	0.0245098	0.00261405	0.999893	0.484825	0.00621292	M1 cell division/mitochondrion|0.6839
CTRL|P40313	7.03444	0.00137437	0.648639	0.0245796	-0.0672517	0.960671	0.715891	0.00210028	M9 digestion|0.7965
MINK1|Q8N4C8	3.53667	0.0327309	0.525768	0.0246064	0.333453	0.229472	0.192315	0.483378	M1 cell division/mitochondrion|0.8389
GOLM2|Q6P4E1	3.62876	0.0300325	0.176311	0.0246249	0.0946955	0.346013	0.0816156	0.314342	M5 chemotaxis|0.5319
RAD23B|P54727	3.57134	0.0316871	0.354969	0.024857	0.269695	0.123804	0.0852742	0.730208	M1 cell division/mitochondrion|0.7772
GAMT|Q14353	3.52226	0.0331751	0.326716	0.0248824	0.225114	0.178003	0.101602	0.591415	M1 cell division/mitochondrion|0.5604
FKBP4|Q02790	3.90519	0.0232164	0.222259	0.024913	0.0911469	0.537739	0.131112	0.156342	M1 cell division/mitochondrion|0.7522
PPP1R12A|O14974	3.58076	0.0314093	0.584911	0.0249284	0.450627	0.117104	0.134284	0.750481	M1 cell division/mitochondrion|0.8123
DKK1|O94907	3.914	0.0230272	0.348465	0.0251293	0.140798	0.548305	0.207667	0.151309	M1 cell division/mitochondrion|0.6773
SNAP23|O00161	3.586	0.0312559	0.378307	0.0251662	0.208568	0.329352	0.169739	0.339037	M1 cell division/mitochondrion|0.8398
BLMH|Q13867	3.61688	0.0303673	0.198569	0.0252917	0.10469	0.362216	0.0938797	0.301979	M1 cell division/mitochondrion|0.56
HPSE|Q9Y251	4.18164	0.0179702	0.427749	0.0254425	0.43155	0.0276637	-0.00380072	0.999571	M1 cell division/mitochondrion|0.7821
ANXA3|P12429	3.49932	0.0338948	0.405118	0.0254773	0.280121	0.177902	0.124996	0.598306	M1 cell division/mitochondrion|0.8606
NMT1|P30419	3.50115	0.033837	0.546655	0.0254783	0.347734	0.230779	0.198921	0.49041	M1 cell division/mitochondrion|0.6938
SNX5|Q9Y5X3	3.76013	0.0265699	0.398741	0.0254911	0.180912	0.470925	0.217829	0.20458	M1 cell division/mitochondrion|0.6804
HCLS1|P14317	3.58304	0.0313426	0.344723	0.0254997	0.272171	0.106964	0.0725517	0.786761	M1 cell division/mitochondrion|0.8186
SPART|Q8N0X7	3.49843	0.0339229	0.327892	0.0255095	0.210049	0.226239	0.117842	0.4991	M1 cell division/mitochondrion|0.8493
RBPMS2|Q6ZRY4	3.64354	0.029621	0.523255	0.0259401	0.260474	0.406488	0.262781	0.262164	M1 cell division/mitochondrion|0.7744
NUCB2|P80303	4.02545	0.0207652	0.237658	0.0261282	0.231943	0.0353499	0.00571505	0.996886	M1 cell division/mitochondrion|0.6554
TOM1L2|Q6ZVM7	3.51963	0.0332569	0.442662	0.0263654	0.250756	0.314656	0.191906	0.368768	M1 cell division/mitochondrion|0.8417
CRTAP|O75718	3.81839	0.0251675	0.402522	0.0264601	0.167832	0.532454	0.23469	0.16804	M1 cell division/mitochondrion|0.694
C3|P01024	3.62131	0.0302421	0.18171	0.0265166	0.151895	0.0845915	0.0298155	0.865599	M4 cell metabolism|0.477
TRIM58|Q8NG06	4.63743	0.011813	0.591493	0.0265491	0.12662	0.846179	0.464873	0.0416563	M1 cell division/mitochondrion|0.4962
PRKAR2A|P13861	3.68801	0.0284173	0.343428	0.0266894	0.298823	0.0696499	0.0446057	0.913625	M1 cell division/mitochondrion|0.8459
SMOC2|Q9H3U7	3.62071	0.0302589	0.287384	0.0268775	0.242186	0.082122	0.0451979	0.876246	M2 TNF-signaling/cell adhesion|0.5358
ATXN10|Q9UBB4	4.19121	0.0178121	0.44894	0.0268918	0.461324	0.0257425	-0.0123843	0.995937	M1 cell division/mitochondrion|0.4736
VAV3|Q9UKW4	3.49798	0.0339374	0.556962	0.0269761	0.427864	0.124148	0.129098	0.75123	M1 cell division/mitochondrion|0.8515
CD109|Q6YHK3	3.43964	0.0358426	0.226756	0.0270131	0.155702	0.187249	0.0710538	0.593996	M3 CNS development/integrin|0.4694
DOK1|Q99704	3.46034	0.0351547	0.52528	0.0271388	0.386627	0.147164	0.138653	0.690813	M1 cell division/mitochondrion|0.9009
PTRHD1|Q6GMV3	4.12399	0.0189542	0.3365	0.0271814	0.107374	0.692408	0.229126	0.0912559	M1 cell division/mitochondrion|0.7917
PGD|P52209	3.45931	0.0351884	0.413904	0.0278456	0.236308	0.314723	0.177595	0.382017	M1 cell division/mitochondrion|0.5736
MZB1|Q8WU39	3.40943	0.0368721	0.411803	0.0278651	0.265061	0.231537	0.146742	0.513639	M2 TNF-signaling/cell adhesion|0.3359
OTUD7B|Q6GQQ9	3.48942	0.0342103	0.380482	0.027934	0.300288	0.113367	0.0801935	0.791134	M1 cell division/mitochondrion|0.8963
NCS1|P62166	4.32079	0.0158042	0.206803	0.0282974	0.0541127	0.782938	0.15269	0.0627671	M3 CNS development/integrin|0.3995
TMED8|Q6PL24	3.43981	0.0358371	0.493418	0.0283658	0.282066	0.31575	0.211352	0.385222	M1 cell division/mitochondrion|0.8889
SIRPB1|O00241	4.4675	0.0138074	0.387268	0.0284367	0.427451	0.0161027	-0.0401825	0.944953	M2 TNF-signaling/cell adhesion|0.6147
ITGA6|P23229	8.08087	0.000552444	0.416925	0.0285114	-0.10202	0.807662	0.518945	0.000612386	M1 cell division/mitochondrion|0.6073
RABEP1|Q15276	3.43664	0.0359437	0.342936	0.0288005	0.192348	0.331039	0.150588	0.368819	M1 cell division/mitochondrion|0.7718
CASP7|P55210	3.5572	0.0321086	0.432513	0.0289243	0.367352	0.0832832	0.0651611	0.888097	M1 cell division/mitochondrion|0.848
LYN|P07948	3.36517	0.0384345	0.436311	0.029045	0.289779	0.214967	0.146532	0.55696	M1 cell division/mitochondrion|0.8179
CA13|Q8N1Q1	3.52489	0.0330936	0.425088	0.0291691	0.21076	0.421713	0.214328	0.271262	M1 cell division/mitochondrion|0.8613
ESYT2|A0FGR8	4.16186	0.0183018	0.509319	0.0294647	0.533357	0.0247655	-0.0240381	0.988467	M1 cell division/mitochondrion|0.6905
FIS1|Q9Y3D6	3.40002	0.0371986	0.351523	0.0294833	0.267494	0.135772	0.0840294	0.743521	M1 cell division/mitochondrion|0.7776
TUBB3|Q13509	3.4034	0.0370811	0.342412	0.0297625	0.26451	0.128666	0.0779025	0.765056	AllKmeAvg:0.1299
TOP2B|Q02880	3.35657	0.0387459	0.594198	0.0297865	0.363822	0.272276	0.230376	0.461987	M1 cell division/mitochondrion|0.6972
MDK|P21741	3.69337	0.0282754	0.320183	0.0298228	0.132755	0.547714	0.187428	0.176051	M1 cell division/mitochondrion|0.5454
EREG|O14944	3.39863	0.037247	0.546403	0.0298655	0.307033	0.333596	0.23937	0.374434	M1 cell division/mitochondrion|0.6668
CSTB|P04080	3.33337	0.0395986	0.309985	0.0299876	0.206572	0.215859	0.103412	0.564317	M5 chemotaxis|0.6096
STAT5B|P51692	3.4545	0.0353473	0.547948	0.030233	0.281746	0.399272	0.266202	0.301153	M1 cell division/mitochondrion|0.8501
TREML1|Q86YW5	4.22323	0.0172929	0.420586	0.0305309	0.110173	0.786792	0.310413	0.0667542	M1 cell division/mitochondrion|0.8162
INPP1|P49441	3.41353	0.0367306	0.510312	0.0307368	0.410414	0.111137	0.0998973	0.821553	M1 cell division/mitochondrion|0.6544
PSME2|Q9UL46	3.30317	0.0407377	0.212284	0.0309902	0.146016	0.19878	0.066268	0.608616	M6 cellular detoxification|0.7938
PLAUR|Q03405	3.36782	0.0383389	0.264359	0.0318033	0.210668	0.118044	0.053691	0.811091	M2 TNF-signaling/cell adhesion|0.6567
PKD2|Q13563	3.30144	0.0408037	0.445778	0.0318388	0.328828	0.159219	0.11695	0.705691	M1 cell division/mitochondrion|0.4853
IRAK4|Q9NWZ3	3.34546	0.039152	0.462852	0.0320451	0.253255	0.36053	0.209597	0.358081	M1 cell division/mitochondrion|0.8339
SKAP2|O75563	3.31533	0.0402751	0.438731	0.0320846	0.250885	0.328743	0.187846	0.398877	M1 cell division/mitochondrion|0.8264
SORT1|Q99523	3.40141	0.0371503	0.217697	0.0321124	0.110763	0.413458	0.106934	0.299773	M4 cell metabolism|0.4625
COX6B1|P14854	4.04787	0.0203383	0.520856	0.0323855	0.545767	0.0272293	-0.0249105	0.988489	M1 cell division/mitochondrion|0.7402
THTPA|Q9BU02	3.2612	0.0423761	0.489237	0.0324141	0.341132	0.194506	0.148105	0.630712	M1 cell division/mitochondrion|0.7364
NUDT2|P50583	3.25595	0.0425855	0.318969	0.0324202	0.211778	0.225954	0.107191	0.567155	M1 cell division/mitochondrion|0.5249
MDM1|Q8TC05	3.25893	0.0424666	0.534762	0.0325905	0.377298	0.187721	0.157464	0.646945	M1 cell division/mitochondrion|0.6078
NID1|P14543	3.57161	0.0316793	0.218635	0.032631	0.0925116	0.543285	0.126123	0.193256	M1 cell division/mitochondrion|0.4655
IMPA1|P29218	3.70591	0.0279468	0.363313	0.0328222	0.136126	0.619776	0.227186	0.146479	M1 cell division/mitochondrion|0.858
EIF4E|P06730	4.24909	0.0168849	0.622396	0.0329686	0.146136	0.82832	0.476259	0.0585576	M1 cell division/mitochondrion|0.7598
MAP2K6|P52564	3.54497	0.0324781	0.412113	0.0330161	0.176568	0.536233	0.235545	0.20017	M1 cell division/mitochondrion|0.8327
GRPEL1|Q9HAV7	3.25722	0.042535	0.374858	0.0330402	0.272748	0.17045	0.10211	0.689732	M4 cell metabolism|0.3631
AKT1S1|Q96B36	3.64906	0.0294687	0.339669	0.0331471	0.132313	0.597344	0.207357	0.160819	M1 cell division/mitochondrion|0.6683
TNIP1|Q15025	3.97323	0.0217954	0.397907	0.0333215	0.117477	0.74349	0.28043	0.0895605	M1 cell division/mitochondrion|0.7104
PRDX6|P30041	4.81813	0.0100124	0.287591	0.0333923	0.0354978	0.94938	0.252093	0.0255002	M1 cell division/mitochondrion|0.3542
SV2A|Q7L0J3	3.29875	0.040907	0.685601	0.0335988	0.539728	0.128379	0.145874	0.797789	M1 cell division/mitochondrion|0.5159
ACADSB|P45954	3.27114	0.0419818	0.548808	0.0337979	0.422148	0.141036	0.12666	0.767066	M1 cell division/mitochondrion|0.7052
GRAP2|O75791	3.31548	0.0402693	0.562113	0.0339997	0.295443	0.396292	0.26667	0.330971	M1 cell division/mitochondrion|0.866
IMPACT|Q9P2X3	4.3272	0.015711	0.274879	0.0342031	0.0572779	0.863498	0.217601	0.0499539	M1 cell division/mitochondrion|0.7471
ATG16L1|Q676U5	3.21473	0.0442689	0.412166	0.0343542	0.297506	0.178787	0.11466	0.681994	M1 cell division/mitochondrion|0.8179
NRGN|Q92686	3.29626	0.0410029	0.374112	0.0346315	0.196725	0.398011	0.177387	0.333408	M1 cell division/mitochondrion|0.8463
NDUFA5|Q16718	3.39053	0.0375311	0.351535	0.0346496	0.166181	0.474162	0.185354	0.258366	M1 cell division/mitochondrion|0.4374
ARF6|P62330	3.36258	0.0385279	0.490062	0.0351156	0.23503	0.465494	0.255032	0.268849	M1 cell division/mitochondrion|0.6671
FABP2|P12104	9.65029	0.000145078	-0.490076	0.0351369	0.214484	0.528479	-0.70456	0.000114489	AllKmeAvg:-0.0088
CHMP1A|Q9HD42	3.16342	0.0464587	0.30339	0.0355957	0.203645	0.228271	0.0997445	0.589997	M1 cell division/mitochondrion|0.8557
ERBIN|Q96RT1	3.25521	0.0426152	0.4954	0.0359367	0.398952	0.122173	0.096448	0.830823	M1 cell division/mitochondrion|0.8435
S100A11|P31949	3.47748	0.0345948	0.460176	0.0359952	0.421112	0.0677372	0.0390646	0.965323	M5 chemotaxis|0.5676
MAPKAPK2|P49137	3.20328	0.0447483	0.383919	0.0361076	0.294865	0.147466	0.0890545	0.769178	M1 cell division/mitochondrion|0.7501
NDUFS6|O75380	3.17639	0.045895	0.527043	0.0363199	0.393135	0.164501	0.133908	0.730482	M1 cell division/mitochondrion|0.4173
DCTN2|Q13561	3.86438	0.0241138	0.416946	0.0363374	0.123446	0.748129	0.2935	0.0958227	M1 cell division/mitochondrion|0.6533
CD40|P25942	3.20462	0.0446918	0.260551	0.0363487	0.202012	0.142878	0.0585385	0.782125	M1 cell division/mitochondrion|0.6704
TRIM40|Q6P9F5	3.14255	0.0473812	0.678965	0.0364349	0.43846	0.256793	0.240505	0.544773	M1 cell division/mitochondrion|0.5316
MTDH|Q86UE4	3.48837	0.034244	0.596116	0.0365292	0.551555	0.0647167	0.0445604	0.973126	M1 cell division/mitochondrion|0.7051
TGFB1|P01137	3.16793	0.0462621	0.21434	0.0366403	0.159964	0.165007	0.0543762	0.731801	M1 cell division/mitochondrion|0.4507
SCPEP1|Q9HB40	3.32351	0.0399669	0.405217	0.0369347	0.348764	0.0932762	0.0564535	0.910093	M1 cell division/mitochondrion|0.6293
DDAH1|O94760	3.24201	0.0431475	0.297976	0.0370468	0.153813	0.419035	0.144163	0.326496	M1 cell division/mitochondrion|0.5542
ANKMY2|Q8IV38	3.15009	0.0470459	0.434801	0.037172	0.257092	0.321112	0.177709	0.448693	M1 cell division/mitochondrion|0.818
SERPINA3|P01011	3.28113	0.0415898	0.170546	0.037208	0.143725	0.103105	0.0268208	0.887165	M5 chemotaxis|0.4253
CDCP1|Q9H5V8	3.37132	0.0382134	0.44236	0.0372427	0.197497	0.521251	0.244863	0.233129	M2 TNF-signaling/cell adhesion|0.3627
PCBD1|P61457	3.39506	0.0373719	0.228178	0.0373057	0.204844	0.0768361	0.0233341	0.950631	M4 cell metabolism|0.7671
YARS1|P54577	3.11605	0.0485791	0.407711	0.0373389	0.270905	0.240064	0.136807	0.581986	M1 cell division/mitochondrion|0.8255
ARHGAP25|P42331	3.1792	0.045774	0.354962	0.0373868	0.276134	0.143478	0.0788284	0.788211	M1 cell division/mitochondrion|0.4449
SSBP1|Q04837	3.21636	0.0442007	0.654873	0.0377124	0.531984	0.121636	0.122889	0.843984	AllKmeAvg:0.0452
GFER|P55789	3.64529	0.0295727	0.336495	0.0378397	0.333155	0.0456935	0.00334013	0.999525	M1 cell division/mitochondrion|0.5968
FHIT|P49789	3.09811	0.0494075	0.497204	0.0380285	0.334366	0.233959	0.162837	0.598768	M1 cell division/mitochondrion|0.7782
PRDX3|P30048	3.14872	0.0471909	0.510143	0.0380936	0.38821	0.157779	0.121933	0.763752	M1 cell division/mitochondrion|0.7279
HGF|P14210	4.39636	0.0147413	0.285841	0.0382455	0.0469833	0.915542	0.238858	0.0401701	M5 chemotaxis|0.7587
TXNDC9|O14530	3.20153	0.0448218	0.518462	0.0386597	0.424732	0.119424	0.0937299	0.855374	M1 cell division/mitochondrion|0.8637
ST13|P50502	3.61228	0.0304982	0.2527	0.0388875	0.0868411	0.682411	0.165859	0.134727	M1 cell division/mitochondrion|0.7563
STK11|Q15831	3.11926	0.0484322	0.425659	0.0389914	0.324067	0.159233	0.101592	0.76254	M1 cell division/mitochondrion|0.7739
GP6|Q9HCN6	3.07709	0.0503966	0.302354	0.0389988	0.193086	0.27198	0.109268	0.538704	M1 cell division/mitochondrion|0.8213
TBC1D23|Q9NUY8	3.06871	0.0507963	0.413847	0.0391783	0.278497	0.236696	0.13535	0.602514	M1 cell division/mitochondrion|0.787
GOLGA3|Q08378	3.5889	0.0311715	0.56896	0.039186	0.198033	0.676392	0.370927	0.138953	M1 cell division/mitochondrion|0.5994
SHMT1|P34896	5.1753	0.00723209	0.470314	0.039334	0.0116369	0.998018	0.458677	0.0138479	M1 cell division/mitochondrion|0.6725
ACP1|P24666	5.29098	0.00651177	0.375711	0.0396176	0.00209315	0.9999	0.373618	0.0119076	M1 cell division/mitochondrion|0.5814
VPS4B|O75351	3.05219	0.0515942	0.58198	0.0398407	0.391928	0.238017	0.190051	0.605062	M1 cell division/mitochondrion|0.8012
INSL5|Q9Y5Q6	3.38935	0.0375725	0.766178	0.0399856	0.312579	0.587052	0.453599	0.197001	M5 chemotaxis|0.3451
CPXM1|Q96SM3	3.46416	0.0350289	0.351022	0.0400539	0.133509	0.629314	0.217513	0.16946	M1 cell division/mitochondrion|0.6663
PTPN6|P29350	3.04667	0.0518638	0.248256	0.0401169	0.169806	0.228404	0.0784497	0.625236	M1 cell division/mitochondrion|0.8658
NUDT16|Q96DE0	3.2448	0.0430343	0.394548	0.0401174	0.341179	0.0969802	0.0533684	0.917137	M1 cell division/mitochondrion|0.8621
DCN|P07585	3.33291	0.0396159	0.203923	0.0401284	0.0874341	0.555888	0.116489	0.220252	AllKmeAvg:0.161
TADA3|O75528	3.10766	0.0489645	0.455336	0.0404282	0.250033	0.384428	0.205303	0.387702	M1 cell division/mitochondrion|0.6336
TLR1|Q15399	3.45117	0.0354577	0.337139	0.0404927	0.128318	0.629935	0.208821	0.170751	AllKmeAvg:0.1547
DAPP1|Q9UN19	3.21813	0.0441274	0.436959	0.0405109	0.208403	0.485295	0.228556	0.281171	M1 cell division/mitochondrion|0.7702
CTSV|O60911	3.12858	0.0480089	-0.303653	0.0406226	-0.160692	0.411752	-0.142961	0.356889	AllKmeAvg:-0.0371
HSPA2|P54652	3.14829	0.0471256	0.315735	0.0407915	0.259021	0.123034	0.0567134	0.859353	M8 muscle|0.6356
NEXN|Q0ZGT2	3.59175	0.0310887	0.321399	0.0409598	0.321913	0.0460174	-0.000514347	0.999988	M1 cell division/mitochondrion|0.7136
EBAG9|O00559	3.15265	0.0469323	0.463708	0.0412484	0.384988	0.118008	0.0787194	0.87378	M1 cell division/mitochondrion|0.8559
CPA2|P48052	13.0893	8.71023e-06	0.517869	0.0414921	-0.38746	0.175293	0.905329	4.79881e-06	M9 digestion|0.588
TNFRSF14|Q92956	4.53944	0.0129242	0.184793	0.0415548	0.225063	0.0116719	-0.0402703	0.801283	M2 TNF-signaling/cell adhesion|0.7592
FAM13A|O94988	4.0845	0.0196598	0.490214	0.0416679	0.553684	0.021197	-0.0634695	0.924701	M1 cell division/mitochondrion|0.6176
PPP1CC|P36873	3.11678	0.0485456	0.418872	0.0416926	0.341113	0.128581	0.0777588	0.851526	M1 cell division/mitochondrion|0.8562
TIA1|P31483	3.00841	0.053771	0.575477	0.0417439	0.396445	0.227967	0.179032	0.63799	M1 cell division/mitochondrion|0.8699
IGBP1|P78318	3.00378	0.0540068	0.437889	0.0418866	0.285119	0.266562	0.15277	0.569103	M1 cell division/mitochondrion|0.7141
SPON1|Q9HCB6	3.18924	0.0453435	0.252514	0.0421845	0.118681	0.499996	0.133833	0.276575	M3 CNS development/integrin|0.4252
CASP2|P42575	3.11946	0.0484229	0.324185	0.0423023	0.164543	0.446468	0.159643	0.32918	M1 cell division/mitochondrion|0.7464
HHEX|Q03014	3.02393	0.0529886	0.392365	0.0423389	0.23021	0.341856	0.162155	0.455741	M1 cell division/mitochondrion|0.7659
SNAP29|O95721	3.00091	0.0541534	0.403757	0.0426908	0.292804	0.197252	0.110953	0.705697	M1 cell division/mitochondrion|0.8739
LMNB2|Q03252	4.33142	0.0156501	0.260724	0.0428491	0.309611	0.014965	-0.0488871	0.850017	M2 TNF-signaling/cell adhesion|0.6415
APP|P05067	5.65447	0.00468959	0.230234	0.0440157	-0.0167984	0.983513	0.247032	0.00708507	M1 cell division/mitochondrion|0.6229
RILPL2|Q969X0	3.21666	0.0441885	0.359237	0.0441151	0.322777	0.0873177	0.0364602	0.953871	M1 cell division/mitochondrion|0.8375
AP1G2|O75843	2.95686	0.0564548	0.373318	0.0446044	0.270323	0.202793	0.102995	0.707324	M1 cell division/mitochondrion|0.7454
PTN|P21246	3.49343	0.0340823	0.479375	0.0447785	0.158157	0.714275	0.321218	0.136009	M6 cellular detoxification|0.3853
DIABLO|Q9NR28	3.0487	0.0517646	0.470637	0.0448375	0.242276	0.443284	0.228361	0.346848	M1 cell division/mitochondrion|0.8309
BCAT1|P54687	3.08196	0.0501655	0.359618	0.0448459	0.301917	0.11933	0.0577016	0.889342	M1 cell division/mitochondrion|0.3605
PALM2|Q8IXS6	8.49105	0.00038819	0.280054	0.0448813	0.48478	0.000237722	-0.204726	0.0943176	M2 TNF-signaling/cell adhesion|0.5307
VASP|P50552	3.23227	0.0435445	0.430956	0.0449785	0.180712	0.582027	0.250244	0.221845	M1 cell division/mitochondrion|0.8386
GFRA1|P56159	3.10218	0.0492184	0.222283	0.0452933	0.105943	0.498514	0.116339	0.293736	M2 TNF-signaling/cell adhesion|0.5715
SORD|Q00796	3.58104	0.0314012	0.359467	0.0454094	0.107724	0.758399	0.251743	0.114852	M4 cell metabolism|0.5666
BCL2L1|Q07817	3.24044	0.0432113	0.426854	0.0457879	0.174227	0.600523	0.252627	0.21143	M1 cell division/mitochondrion|0.8782
HEXIM1|O94992	5.50183	0.00538133	0.393013	0.0460014	0.54887	0.00378619	-0.155857	0.494299	M1 cell division/mitochondrion|0.7355
CLEC1B|Q9P126	3.80393	0.0255084	0.399471	0.0465479	0.0936416	0.845313	0.30583	0.077961	M1 cell division/mitochondrion|0.7075
RAB2B|Q8WUD1	2.89391	0.0599178	0.357301	0.0467968	0.241699	0.253036	0.115601	0.62639	M1 cell division/mitochondrion|0.7058
TARBP2|Q15633	3.38168	0.0378437	0.3766	0.047164	0.371824	0.0571341	0.004776	0.999279	M1 cell division/mitochondrion|0.7712
DDX58|O95786	3.34199	0.0392795	0.393766	0.0474302	0.384462	0.0610344	0.00930328	0.997504	M1 cell division/mitochondrion|0.5229
EIF4EBP1|Q13541	2.87708	0.0608799	0.390997	0.0476993	0.269417	0.242728	0.12158	0.650834	M6 cellular detoxification|0.8433
TNFSF13B|Q9Y275	2.88963	0.0601606	0.228133	0.0477108	0.139256	0.327744	0.0888767	0.510727	M2 TNF-signaling/cell adhesion|0.319
CAPG|P40121	3.1611	0.0465604	0.503985	0.0478255	0.459655	0.0867778	0.0443303	0.966066	M2 TNF-signaling/cell adhesion|0.5874
CHAC2|Q8WUX2	3.30058	0.0408368	0.529071	0.0483927	0.513229	0.0643598	0.0158413	0.996022	M1 cell division/mitochondrion|0.609
DDT|P30046	2.92748	0.0580447	0.243038	0.0485195	0.132698	0.410625	0.11034	0.404781	M6 cellular detoxification|0.7911
DAAM1|Q9Y4D1	4.16516	0.0182462	0.353962	0.0485341	0.0507771	0.939757	0.303185	0.0439409	M1 cell division/mitochondrion|0.7347
DDHD2|O94830	2.86033	0.0618531	0.261562	0.0488911	0.186294	0.223512	0.0752673	0.69416	M1 cell division/mitochondrion|0.785
PTP4A3|O75365	3.17058	0.0461468	0.308793	0.0489677	0.125602	0.609534	0.183192	0.21729	M4 cell metabolism|0.6751
DUT|P33316	2.87969	0.0607293	0.552242	0.0496863	0.422043	0.180762	0.130199	0.78342	M1 cell division/mitochondrion|0.6468
NECAP2|Q9NVZ3	3.12283	0.0482695	0.465901	0.0497623	0.425846	0.0887041	0.0400546	0.96799	M1 cell division/mitochondrion|0.7799
TRIM25|Q14258	4.18895	0.0178493	0.453612	0.0497649	0.0596748	0.949508	0.393938	0.0414903	M1 cell division/mitochondrion|0.6348
PLXNA4|Q9HCM2	4.33635	0.0155791	0.394707	0.0501451	0.0398943	0.969949	0.354813	0.0336645	M1 cell division/mitochondrion|0.7063
DMD|P11532	3.56365	0.0319157	0.351302	0.0504195	0.373715	0.0394872	-0.022413	0.982319	M1 cell division/mitochondrion|0.5405
LAT|O43561	2.93775	0.0574837	0.344003	0.0504558	0.283826	0.13861	0.0601776	0.874707	M1 cell division/mitochondrion|0.8568
RAB33A|Q14088	2.85882	0.0619414	0.400221	0.0505062	0.229802	0.379177	0.170418	0.455724	M1 cell division/mitochondrion|0.7668
BNIP2|Q12982	2.81505	0.0645637	0.438952	0.0506939	0.295184	0.266565	0.143768	0.627275	M1 cell division/mitochondrion|0.8022
SLMAP|Q14BN4	3.00021	0.0541891	0.467751	0.0510189	0.21734	0.529575	0.250412	0.29217	M1 cell division/mitochondrion|0.591
BRK1|Q8WUW1	3.24451	0.0430461	0.393506	0.0512799	0.141635	0.682439	0.251871	0.174882	M1 cell division/mitochondrion|0.4619
BNIP3L|O60238	5.24022	0.00681841	0.339063	0.0513648	0.470689	0.00488317	-0.131626	0.52176	M1 cell division/mitochondrion|0.5485
HSPB6|O14558	3.70664	0.0279277	0.286869	0.0517035	0.31792	0.0312384	-0.031051	0.950398	M8 muscle|0.7363
AXIN1|O15169	2.9127	0.058862	0.38172	0.0519395	0.316111	0.139341	0.0656085	0.87991	M1 cell division/mitochondrion|0.7706
PPBP|P02775	3.89085	0.0235278	0.387691	0.0521642	0.0697186	0.909211	0.317973	0.060451	M1 cell division/mitochondrion|0.805
BLOC1S3|Q6QNY0	2.80314	0.0652964	0.306346	0.0521989	0.222709	0.217569	0.0836375	0.725143	M1 cell division/mitochondrion|0.903
COMT|P21964	3.24737	0.0429305	0.39594	0.0522112	0.139326	0.695594	0.256614	0.169359	M1 cell division/mitochondrion|0.7545
ZFYVE19|Q96K21	4.62327	0.0119674	0.469458	0.0523563	0.0177236	0.995814	0.451735	0.0222149	M1 cell division/mitochondrion|0.6958
RRAS|P10301	3.69084	0.0283423	0.670503	0.0523805	0.150745	0.862052	0.519758	0.0810583	M1 cell division/mitochondrion|0.824
ATP5IF1|Q9UII2	2.78652	0.0663337	0.539042	0.0524287	0.342364	0.310993	0.196678	0.564863	M1 cell division/mitochondrion|0.7892
TOR1AIP1|Q5JTV8	3.85104	0.0244147	0.428605	0.0525888	0.491657	0.0251964	-0.0630524	0.910866	M1 cell division/mitochondrion|0.4896
EIF2AK2|P19525	2.95554	0.0565251	0.566359	0.05271	0.488766	0.119448	0.077593	0.922269	M1 cell division/mitochondrion|0.8084
MIF|P14174	2.87821	0.0608146	0.351815	0.0528717	0.181707	0.461078	0.170108	0.369965	M1 cell division/mitochondrion|0.8884
GRHPR|Q9UBQ7	2.80671	0.0650758	0.319893	0.0531756	0.184012	0.384421	0.135881	0.463847	M1 cell division/mitochondrion|0.7436
ADGRF5|Q8IZF2	3.50409	0.0337438	0.17806	0.0537029	0.0470944	0.815889	0.130965	0.105398	M1 cell division/mitochondrion|0.5549
PRKG1|Q13976	2.7565	0.0682492	0.497374	0.0538063	0.330449	0.282317	0.166925	0.61913	M1 cell division/mitochondrion|0.7588
PDLIM5|Q96HC4	3.15144	0.0469858	0.406418	0.0539457	0.151514	0.668631	0.254904	0.192685	M1 cell division/mitochondrion|0.8145
HSPB1|P04792	3.38888	0.0375891	0.180924	0.0547914	0.0524304	0.784736	0.128493	0.124008	M1 cell division/mitochondrion|0.6347
PDLIM7|Q9NR12	2.84141	0.0629708	0.502167	0.0547927	0.259552	0.465036	0.242615	0.375138	M1 cell division/mitochondrion|0.843
ACOX1|Q15067	2.75532	0.0683259	0.467957	0.0552778	0.346787	0.211739	0.12117	0.753211	M1 cell division/mitochondrion|0.5468
SFRP1|Q8N474	2.76186	0.0679032	0.316865	0.0553002	0.237862	0.203552	0.0790034	0.76889	M6 cellular detoxification|0.3549
IST1|P53990	2.71702	0.070855	0.373121	0.0560288	0.246471	0.291483	0.12665	0.616716	M1 cell division/mitochondrion|0.8577
ENO1|P06733	2.93542	0.0576107	0.360962	0.0561213	0.320147	0.111611	0.0408147	0.947508	M1 cell division/mitochondrion|0.8592
PLSCR3|Q9NRY6	2.76108	0.0679537	0.286203	0.0563101	0.220597	0.189064	0.0656067	0.801851	M1 cell division/mitochondrion|0.6678
JPT2|Q9H910	2.78882	0.0661889	0.344757	0.0566202	0.276322	0.166216	0.0684349	0.847561	M1 cell division/mitochondrion|0.8699
VIM|P08670	2.74567	0.0689542	0.523872	0.0569377	0.401294	0.194136	0.122577	0.795218	AllKmeAvg:0.0829
NUB1|Q9Y5A7	2.96982	0.0557671	0.437592	0.0573889	0.183292	0.608761	0.2543	0.249713	M1 cell division/mitochondrion|0.7452
CIRBP|Q14011	2.69944	0.0720482	0.393024	0.0577824	0.241091	0.348591	0.151932	0.538582	M1 cell division/mitochondrion|0.8467
GBP1|P32455	5.99577	0.00345227	0.482193	0.0579594	0.735802	0.00224594	-0.253609	0.321033	M4 cell metabolism|0.4183
DAG1|Q14118	2.81531	0.0645478	0.22887	0.0582031	0.192417	0.142178	0.0364528	0.899869	M1 cell division/mitochondrion|0.8107
NEFL|P07196	4.34176	0.0155016	0.444112	0.0585345	0.0247925	0.991227	0.419319	0.0291849	AllKmeAvg:0.1411
XIAP|P98170	2.69042	0.0726678	0.385425	0.0587232	0.231477	0.366085	0.153948	0.518701	M1 cell division/mitochondrion|0.6525
MTUS1|Q9ULD2	2.68501	0.0730424	0.340497	0.0588108	0.247096	0.232825	0.0934015	0.732795	M4 cell metabolism|0.4779
LRRFIP1|Q32MZ4	4.49263	0.0134921	0.324548	0.0591076	0.424297	0.0107365	-0.0997496	0.677628	M1 cell division/mitochondrion|0.7105
MPO|P05164	2.70504	0.0716658	0.328776	0.0591382	0.250734	0.201253	0.0780428	0.792487	M5 chemotaxis|0.588
FGF2|P09038	2.6847	0.073064	0.405329	0.0593264	0.240592	0.37596	0.164737	0.50818	M1 cell division/mitochondrion|0.4085
BCR|P11274	2.9291	0.057956	0.412213	0.06007	0.171081	0.619204	0.241132	0.250923	M1 cell division/mitochondrion|0.7189
C1QTNF1|Q9BXJ1	2.85449	0.0621956	0.217501	0.0603836	0.0974927	0.572679	0.120008	0.292222	M4 cell metabolism|0.3954
CDKN2D|P55273	2.64247	0.0760559	0.30706	0.0604975	0.201037	0.307751	0.106023	0.614886	M1 cell division/mitochondrion|0.8178
NUMB|P49757	2.65723	0.0749962	0.381635	0.0605518	0.231255	0.363702	0.15038	0.531582	M1 cell division/mitochondrion|0.8059
SCRN1|Q12765	4.02364	0.0208	0.444904	0.0611847	0.0462066	0.97045	0.398697	0.0429359	M1 cell division/mitochondrion|0.5346
ITGAL|P20701	2.6628	0.0746004	0.493976	0.0624687	0.275257	0.428566	0.21872	0.455205	M4 cell metabolism|0.3643
DYNLT3|P51808	2.68065	0.0733456	0.403655	0.0624966	0.320434	0.182737	0.0832205	0.841948	M1 cell division/mitochondrion|0.579
TIMM8A|O60220	2.62639	0.0772277	0.271048	0.0625925	0.163387	0.371972	0.107661	0.530366	M1 cell division/mitochondrion|0.7713
ARHGAP45|Q92619	3.22723	0.0437511	0.350409	0.0632937	0.36703	0.0551008	-0.0166202	0.990958	M1 cell division/mitochondrion|0.7326
BOLA1|Q9Y3E2	3.34003	0.0393519	0.451303	0.0636999	0.488478	0.0459409	-0.0371755	0.973048	M1 cell division/mitochondrion|0.4809
RP2|O75695	2.59796	0.0793448	0.256201	0.0641747	0.156368	0.366358	0.099833	0.54613	M1 cell division/mitochondrion|0.5859
COL18A1|P39060	3.11202	0.0487639	0.145076	0.0641795	0.147432	0.0658285	-0.00235689	0.99894	M2 TNF-signaling/cell adhesion|0.6276
GOT1|P17174	3.58498	0.0312858	0.215346	0.0645186	0.039536	0.912278	0.17581	0.0757295	M8 muscle|0.4287
CDK5RAP3|Q96JB5	2.80253	0.0653345	0.574326	0.064704	0.514542	0.119463	0.0597831	0.957564	M1 cell division/mitochondrion|0.6048
TDO2|P48775	2.61564	0.0780211	0.555615	0.064885	0.315428	0.420299	0.240187	0.477105	M4 cell metabolism|0.34
NCAN|O14594	3.39486	0.0373789	-0.286642	0.064946	-0.0657477	0.866887	-0.220895	0.100054	M7 cell morphogenesis|0.5281
GP1BB|P13224	2.81148	0.0647822	0.430494	0.0650321	0.185229	0.606553	0.245265	0.27943	M1 cell division/mitochondrion|0.5784
HSD17B14|Q9BPX1	3.37217	0.0381831	0.42691	0.0654954	0.469937	0.0428567	-0.0430265	0.960342	AllKmeAvg:0.1971
CNDP1|Q96KN2	3.296	0.0410127	-0.307035	0.0657779	-0.0773725	0.842383	-0.229663	0.115049	AllKmeAvg:-0.0351
ARHGEF10|O15013	2.66339	0.0745586	0.55377	0.0658579	0.282674	0.497373	0.271096	0.390197	M1 cell division/mitochondrion|0.5906
NFKB1|P19838	2.89114	0.0600752	0.364935	0.066016	0.345386	0.0957313	0.0195499	0.988662	M1 cell division/mitochondrion|0.6766
AK2|P54819	2.6701	0.074084	0.508066	0.0661987	0.254915	0.509839	0.253151	0.378101	M1 cell division/mitochondrion|0.7305
MCEE|Q96PE7	2.55059	0.0830042	0.485184	0.0664323	0.321913	0.310806	0.163271	0.640051	M1 cell division/mitochondrion|0.4391
ABRAXAS2|Q15018	3.10567	0.0490566	0.419206	0.066551	0.431031	0.0641779	-0.0118255	0.996853	M1 cell division/mitochondrion|0.5076
FKBPL|Q9UIM3	2.66103	0.0747258	0.378741	0.0673207	0.187887	0.519693	0.190854	0.372247	M1 cell division/mitochondrion|0.8125
GYS1|P13807	2.6686	0.07419	0.471394	0.0680702	0.227896	0.538342	0.243498	0.355822	M1 cell division/mitochondrion|0.6443
PRKAR1A|P10644	2.57579	0.0810365	0.387703	0.0680764	0.216685	0.438115	0.171018	0.469384	M1 cell division/mitochondrion|0.7699
CLEC4C|Q8WTT0	3.38559	0.0377053	-0.384507	0.0680864	-0.0829223	0.883335	-0.301584	0.096246	AllKmeAvg:0.1176
PAXX|Q9BUH6	3.2426	0.0431236	0.387903	0.0684113	0.418989	0.0503394	-0.0310857	0.975148	M1 cell division/mitochondrion|0.7375
DECR1|Q16698	2.53441	0.0842939	0.449041	0.0686837	0.271403	0.382856	0.177638	0.544733	M1 cell division/mitochondrion|0.7419
SELPLG|Q14242	2.52713	0.0848804	-0.25129	0.0689543	-0.181431	0.256516	-0.0698597	0.740228	AllKmeAvg:-0.1068
DNPH1|O43598	2.76194	0.0678982	0.251412	0.0692231	0.106062	0.625349	0.14535	0.277559	M6 cellular detoxification|0.8505
GGCT|O75223	3.1405	0.0474726	0.26945	0.0695147	0.0748014	0.815717	0.194649	0.138165	M1 cell division/mitochondrion|0.8118
MASP1|P48740	2.91202	0.0588998	0.160061	0.0697642	0.156762	0.0857737	0.00329901	0.998349	M4 cell metabolism|0.3817
AMY1A_AMY1B_AMY1C|P0DUB6_P0DTE7_P0DTE8	2.92748	0.0580447	0.42522	0.0707455	0.145489	0.735747	0.279731	0.194425	M9 digestion|0.6186
COL2A1|P02458	2.48707	0.0881843	0.398812	0.0709099	0.265143	0.318388	0.13367	0.649394	M1 cell division/mitochondrion|0.5437
THBS4|P35443	3.1395	0.0475175	0.338501	0.0709609	0.0914713	0.825729	0.247029	0.134905	M3 CNS development/integrin|0.4737
SLAMF7|Q9NQ25	3.21608	0.0442125	0.457808	0.0711233	0.497422	0.0508201	-0.0396148	0.971514	AllKmeAvg:0.1144
INPPL1|O15357	2.5102	0.0862612	0.374602	0.0718809	0.284867	0.227034	0.0897343	0.802533	M1 cell division/mitochondrion|0.709
SPTLC1|O15269	2.80917	0.0649245	0.359717	0.0720423	0.342631	0.100377	0.0170858	0.991371	M1 cell division/mitochondrion|0.4877
SCG2|P13521	2.70245	0.0718422	0.248602	0.0725604	0.106009	0.624455	0.142593	0.289586	M7 cell morphogenesis|0.4632
CD46|P15529	3.83345	0.0248173	0.140646	0.0725756	0.174846	0.0217785	-0.0341992	0.797885	M2 TNF-signaling/cell adhesion|0.7576
VPS37A|Q8NEZ2	3.38332	0.0377857	0.423391	0.0726322	0.082181	0.906627	0.34121	0.0900266	M1 cell division/mitochondrion|0.6363
PSMD9|O00233	3.30161	0.0407972	0.308984	0.0728386	0.0663048	0.88724	0.24268	0.101483	M6 cellular detoxification|0.8675
LRP11|Q86VZ4	5.03374	0.00822523	0.238011	0.0734446	0.347514	0.00571765	-0.109503	0.450103	M2 TNF-signaling/cell adhesion|0.6166
CTSL|P07711	2.45658	0.0907859	0.26286	0.0737124	0.164206	0.368938	0.098654	0.587204	M2 TNF-signaling/cell adhesion|0.306
PMVK|Q15126	2.60553	0.078775	0.272081	0.0739126	0.127773	0.567677	0.144309	0.348332	M1 cell division/mitochondrion|0.8416
DOK2|O60496	2.52087	0.0853878	0.447346	0.0739509	0.358675	0.196585	0.0886716	0.861494	M1 cell division/mitochondrion|0.8674
TIMP1|P01033	2.80815	0.064987	0.166736	0.0743723	0.161198	0.0965735	0.00553787	0.995824	M2 TNF-signaling/cell adhesion|0.6763
F2R|P25116	2.99302	0.0545585	0.278118	0.0745644	0.28803	0.0694054	-0.00991205	0.995198	M1 cell division/mitochondrion|0.8068
GNPDA1|P46926	2.64827	0.0756377	0.414725	0.074568	0.370653	0.134752	0.0440722	0.958129	M6 cellular detoxification|0.4495
NHLRC3|Q5JS37	2.73876	0.0694079	0.196909	0.0751161	0.0770849	0.675794	0.119824	0.253246	M5 chemotaxis|0.4415
MRPL58|Q14197	2.5805	0.0806739	0.642801	0.0753955	0.303681	0.566379	0.33912	0.355069	M1 cell division/mitochondrion|0.5436
TACC3|Q9Y6A5	2.42662	0.0934189	0.45279	0.0757874	0.287239	0.361787	0.165551	0.606581	M1 cell division/mitochondrion|0.7712
SEZ6L2|Q6UXD5	2.46518	0.0900442	0.17355	0.0762514	0.134758	0.221037	0.0387919	0.829298	M3 CNS development/integrin|0.621
NGRN|Q9NPE2	3.81763	0.0251852	0.213744	0.0765199	0.268632	0.0217205	-0.0548875	0.781535	M1 cell division/mitochondrion|0.6583
NTRK2|Q16620	2.42753	0.0933383	0.175076	0.0771094	0.129643	0.254318	0.0454331	0.778067	M3 CNS development/integrin|0.5317
IL7|P13232	2.66055	0.0747596	0.324228	0.077295	0.134098	0.649104	0.19013	0.282891	M1 cell division/mitochondrion|0.7202
SH3GLB2|Q9NR46	3.04737	0.0518293	0.263555	0.0784599	0.0686613	0.842785	0.194893	0.138514	M6 cellular detoxification|0.8096
ACYP1|P07311	3.47436	0.034696	0.234804	0.0785872	0.0339711	0.948568	0.200833	0.0727749	M1 cell division/mitochondrion|0.8115
KHK|P50053	2.42613	0.093463	0.345743	0.0788269	0.265944	0.23168	0.079799	0.821284	M1 cell division/mitochondrion|0.5799
SDCCAG8|Q86SQ7	2.4008	0.0957511	0.438976	0.0791073	0.261525	0.413586	0.177451	0.548935	M1 cell division/mitochondrion|0.6897
FKBP5|Q13451	2.47999	0.0887813	0.385263	0.0792917	0.195297	0.526926	0.189967	0.411455	M1 cell division/mitochondrion|0.8383
LRG1|P02750	2.58827	0.0800797	0.241795	0.0797242	0.104903	0.625403	0.136892	0.312296	AllKmeAvg:0.011
EVI5|O60447	2.36857	0.0987453	0.394823	0.0802028	0.269835	0.316267	0.124988	0.69286	M1 cell division/mitochondrion|0.7018
TBL1X|O60907	2.43383	0.0927784	0.323104	0.0807943	0.1713	0.4991	0.151803	0.448861	M1 cell division/mitochondrion|0.7643
DNM3|Q9UQ16	2.41368	0.0945808	0.326384	0.0816915	0.259271	0.215336	0.0671127	0.857192	M1 cell division/mitochondrion|0.5866
FAM172A|Q8WUF8	2.66175	0.0746748	0.304437	0.082076	0.28949	0.113346	0.0149464	0.991254	M1 cell division/mitochondrion|0.828
OGFR|Q9NZT2	4.8639	0.00960252	0.17836	0.0823182	0.262055	0.00671384	-0.0836947	0.452482	M1 cell division/mitochondrion|0.5532
GORASP2|Q9H8Y8	2.3667	0.0989219	0.430713	0.0826315	0.250584	0.43708	0.180129	0.532433	M1 cell division/mitochondrion|0.7525
TBC1D17|Q9HA65	2.62744	0.0771506	0.29541	0.0827786	0.116359	0.682908	0.179051	0.269602	M6 cellular detoxification|0.7201
DCTD|P32321	2.35195	0.100326	0.311487	0.0829252	0.187195	0.414296	0.124293	0.563602	M1 cell division/mitochondrion|0.8681
PON1|P27169	2.36817	0.0987832	-0.141177	0.083074	-0.0807823	0.44972	-0.0603951	0.517982	AllKmeAvg:-0.0556
THOP1|P52888	2.38333	0.0973624	0.15195	0.0834738	0.0833008	0.4806	0.0686491	0.481199	M4 cell metabolism|0.4769
CXCL1|P09341	2.71989	0.0706622	0.5885	0.083509	0.205654	0.741234	0.382846	0.222971	M1 cell division/mitochondrion|0.5069
LZTFL1|Q9NQ48	2.38123	0.0975582	0.296375	0.0835787	0.162753	0.479593	0.133621	0.482825	M1 cell division/mitochondrion|0.834
SERPINA1|P01009	2.35048	0.100467	0.107717	0.0838326	0.0630136	0.435296	0.0447034	0.539517	AllKmeAvg:0.0544
DNAJC21|Q5F1R6	2.61072	0.078387	0.224664	0.0840049	0.210985	0.12181	0.0136789	0.986709	M1 cell division/mitochondrion|0.6996
CEBPB|P17676	4.5778	0.012477	0.35569	0.0840063	-0.0339807	0.97784	0.389671	0.0165373	M5 chemotaxis|0.4616
PRTFDC1|Q9NRG1	2.33508	0.101957	0.395649	0.0842727	0.238672	0.413994	0.156977	0.569393	M1 cell division/mitochondrion|0.8562
VEGFC|P49767	3.0256	0.0529052	0.24011	0.0844535	0.0574042	0.869532	0.182706	0.131446	M1 cell division/mitochondrion|0.7293
CALCOCO1|Q9P1Z2	2.90451	0.0593194	0.416559	0.0844726	0.115492	0.828721	0.301067	0.159577	M1 cell division/mitochondrion|0.5529
APOE|P02649	5.84796	0.00394112	0.234409	0.0857807	0.381279	0.00259201	-0.14687	0.251883	AllKmeAvg:0.0397
INPP5D|Q92835	3.34311	0.0392381	0.353837	0.085997	0.420222	0.0375338	-0.0663851	0.881954	M1 cell division/mitochondrion|0.5968
ATP6V1F|Q16864	3.99726	0.021315	0.605438	0.0860959	0.806166	0.0168804	-0.200728	0.676609	M1 cell division/mitochondrion|0.3693
AP3B1|O00203	2.81374	0.0646438	0.471887	0.0861936	0.487575	0.0814538	-0.015688	0.996061	M1 cell division/mitochondrion|0.7693
IL1RL2|Q9HB29	2.51162	0.0862445	-0.252507	0.0864421	-0.227326	0.147564	-0.0251809	0.965721	AllKmeAvg:0.0686
NAPRT|Q6XQN6	3.56425	0.0318978	0.380343	0.0876932	0.0328985	0.98212	0.347445	0.0579916	M1 cell division/mitochondrion|0.3517
SRP14|P37108	2.42152	0.0938754	0.355818	0.0879352	0.306213	0.175053	0.0496051	0.933549	M1 cell division/mitochondrion|0.5872
HIP1R|O75146	2.40017	0.0958082	0.198672	0.0879943	0.168088	0.18542	0.0305843	0.919612	M2 TNF-signaling/cell adhesion|0.5125
MSR1|P21757	2.30622	0.104811	0.287141	0.0887713	0.163042	0.465055	0.1241	0.520499	M2 TNF-signaling/cell adhesion|0.5288
NAA10|P41227	2.28644	0.106814	0.547415	0.089211	0.406734	0.272863	0.140681	0.793171	M1 cell division/mitochondrion|0.8171
AKT3|Q9Y243	2.48014	0.0887684	0.390106	0.0894666	0.353866	0.146979	0.0362396	0.970131	M1 cell division/mitochondrion|0.6703
PRKAB1|Q9Y478	2.39021	0.0968262	0.311768	0.0898171	0.264803	0.186194	0.0469646	0.924725	M1 cell division/mitochondrion|0.5967
NPL|Q9BXD5	2.392	0.0965588	0.355145	0.0898395	0.169736	0.581993	0.18541	0.388995	M5 chemotaxis|0.5008
CRIM1|Q9NZV1	2.45229	0.0911586	0.137784	0.0901615	0.123454	0.154756	0.0143295	0.962832	M2 TNF-signaling/cell adhesion|0.5268
SLITRK1|Q96PX8	2.25243	0.110349	-0.239297	0.0903303	-0.158281	0.357884	-0.0810164	0.670924	M7 cell morphogenesis|0.79
LGALS1|P09382	4.55879	0.0126966	0.188215	0.0906823	0.273042	0.00908448	-0.0848271	0.495024	M2 TNF-signaling/cell adhesion|0.4198
SERPINB8|P50452	4.88306	0.009436	0.313138	0.0907403	0.470999	0.00653141	-0.157861	0.415848	M2 TNF-signaling/cell adhesion|0.4331
FDX2|Q6P4F2	2.39354	0.0964171	0.603884	0.0909587	0.522469	0.176188	0.0814144	0.93858	M1 cell division/mitochondrion|0.5366
TPT1|P13693	2.374	0.0983364	0.596451	0.0920987	0.510612	0.184677	0.0858392	0.93177	AllKmeAvg:0.0967
NAA80|Q93015	2.29446	0.105997	0.527865	0.0925159	0.282062	0.513258	0.245803	0.475332	M1 cell division/mitochondrion|0.7936
BCHE|P06276	3.21144	0.0444057	-0.1681	0.0925656	-0.198407	0.0429631	0.0303076	0.893656	M4 cell metabolism|0.3144
MMP1|P03956	8.98129	0.000255431	0.457797	0.0926567	-0.311342	0.341716	0.769139	0.000161696	M1 cell division/mitochondrion|0.4671
IL18|Q14116	2.26351	0.109184	0.243428	0.0931699	0.187889	0.253046	0.0555394	0.835791	M1 cell division/mitochondrion|0.418
FCGR2B|P31994	3.02009	0.0531812	0.310788	0.0932508	0.351313	0.0557128	-0.0405259	0.94302	AllKmeAvg:0.1295
CXCL3|P19876	2.34551	0.100946	0.315219	0.0939235	0.150876	0.587061	0.164343	0.396937	M1 cell division/mitochondrion|0.8874
LGALS9|O00182	6.60778	0.00200235	0.226861	0.0943851	0.398784	0.0013328	-0.171923	0.146303	M2 TNF-signaling/cell adhesion|0.6511
ATOX1|O00244	2.46435	0.0901159	0.290158	0.0949143	0.270492	0.139103	0.0196663	0.984385	M1 cell division/mitochondrion|0.7808
HNRNPUL1|Q9BUJ2	2.5776	0.080897	0.319937	0.0959279	0.316728	0.110005	0.00320876	0.999657	M1 cell division/mitochondrion|0.716
CFB|P00751	2.90492	0.0592966	0.19879	0.0961144	0.220186	0.0644894	-0.0213962	0.961312	M4 cell metabolism|0.5082
CD63|P08962	2.21788	0.114063	0.30203	0.0968385	0.229951	0.268292	0.0720785	0.824543	M1 cell division/mitochondrion|0.7039
RGMA|Q96B86	2.18446	0.117776	-0.241308	0.0976229	-0.150204	0.414181	-0.0911035	0.61925	M3 CNS development/integrin|0.38
LAMA1|P25391	2.42633	0.0934448	0.687417	0.0981032	0.639981	0.143742	0.047436	0.984051	AllKmeAvg:0.1238
CDHR2|Q9BYE9	2.16976	0.119448	0.442487	0.0983982	0.293491	0.369432	0.148996	0.683588	M4 cell metabolism|0.6256
RNF5|Q99942	2.21861	0.113982	0.322301	0.0984609	0.177204	0.503132	0.145098	0.50812	M1 cell division/mitochondrion|0.6444
ARFIP1|P53367	2.32168	0.103273	0.381356	0.0986512	0.332979	0.181365	0.0483769	0.947272	M1 cell division/mitochondrion|0.7882
ELAC1|Q9H777	2.50855	0.0863968	0.273234	0.0986534	0.0982826	0.744291	0.174952	0.257724	M1 cell division/mitochondrion|0.8725
NDUFB7|P17568	2.78386	0.0665012	0.39817	0.0991422	0.10035	0.865057	0.29782	0.159721	M1 cell division/mitochondrion|0.7169
GP5|P40197	3.48786	0.0342604	0.125153	0.100341	0.00711216	0.992683	0.118041	0.0571698	M1 cell division/mitochondrion|0.7158
TSPYL1|Q9H0U9	2.73539	0.0696303	0.273109	0.101632	0.293673	0.0798795	-0.0205641	0.981336	M1 cell division/mitochondrion|0.722
TIGAR|Q9NQ88	2.23425	0.112288	0.663098	0.101636	0.550592	0.217155	0.112506	0.908862	M1 cell division/mitochondrion|0.4331
CXCL11|O14625	3.01205	0.0535867	0.532032	0.101714	0.0915163	0.935357	0.440516	0.109593	M1 cell division/mitochondrion|0.4901
MYBPC1|Q00872	3.7996	0.0256114	0.532305	0.102509	0.719349	0.0201425	-0.187044	0.665933	M8 muscle|0.9077
PDZD2|O15018	2.1283	0.124296	0.441408	0.102765	0.289349	0.385046	0.152059	0.676783	M1 cell division/mitochondrion|0.5228
TIMP3|P35625	3.59131	0.0311014	0.574045	0.103783	0.0124471	0.998947	0.561598	0.0485139	M1 cell division/mitochondrion|0.4082
ANXA2|P07355	3.15594	0.0467873	0.402803	0.104252	0.487267	0.0434362	-0.0844636	0.865718	M1 cell division/mitochondrion|0.4035
CD14|P08571	3.44994	0.0354987	0.255049	0.104316	0.326915	0.0300919	-0.0718655	0.771139	M2 TNF-signaling/cell adhesion|0.3838
DRG2|P55039	2.1652	0.119971	0.210511	0.104319	0.114848	0.517248	0.095663	0.510597	M1 cell division/mitochondrion|0.8409
PLEKHO1|Q53GL0	2.34605	0.100894	0.336472	0.104477	0.310966	0.155657	0.025506	0.981318	M1 cell division/mitochondrion|0.7552
SF3B4|Q15427	3.71479	0.0277165	0.286761	0.104619	-0.0021971	0.999869	0.288958	0.0411105	M1 cell division/mitochondrion|0.673
LRCH4|O75427	2.11072	0.126412	0.384762	0.10466	0.260935	0.363395	0.123827	0.713082	M1 cell division/mitochondrion|0.6441
RBFOX3|A6NFN3	4.5416	0.0128986	0.263649	0.106853	0.396606	0.00910151	-0.132957	0.441702	M8 muscle|0.6596
DTD1|Q8TEA8	2.60489	0.078823	0.383487	0.107358	0.107673	0.840748	0.275814	0.193951	M1 cell division/mitochondrion|0.8501
F11R|Q9Y624	2.10341	0.127303	0.191884	0.107562	0.142273	0.303613	0.0496105	0.80583	M1 cell division/mitochondrion|0.7283
FABP6|P51161	5.66329	0.00465251	-0.521257	0.108517	0.182614	0.76462	-0.703871	0.00420324	AllKmeAvg:-0.046
RFC4|P35249	3.13746	0.0476089	0.228073	0.108638	0.0257558	0.972424	0.202317	0.0859022	M1 cell division/mitochondrion|0.4629
ARHGEF1|Q92888	2.11229	0.126221	0.2939	0.108894	0.164268	0.507525	0.129631	0.537251	M1 cell division/mitochondrion|0.812
TNFRSF10B|O14763	2.89255	0.0599946	0.197535	0.108965	0.227886	0.0603677	-0.0303512	0.926877	M2 TNF-signaling/cell adhesion|0.649
SCN2A|Q99250	2.84498	0.0627584	0.756957	0.109267	0.86327	0.0644251	-0.106314	0.93859	AllKmeAvg:0.1288
LYVE1|Q9Y5Y7	2.23645	0.112051	0.170603	0.109852	0.151919	0.184296	0.0186841	0.962277	M2 TNF-signaling/cell adhesion|0.4121
FOLR2|P14207	2.45783	0.0906778	0.203046	0.110494	0.204584	0.116922	-0.00153783	0.999817	M2 TNF-signaling/cell adhesion|0.5684
ATP1B4|Q9UN42	2.70772	0.0714837	0.535899	0.111328	0.122669	0.892745	0.41323	0.157471	AllKmeAvg:0.1139
MITD1|Q8WV92	2.10654	0.12692	0.297147	0.111915	0.237711	0.256885	0.059436	0.880733	M1 cell division/mitochondrion|0.8485
DXO|O77932	2.11261	0.126182	0.320139	0.112127	0.168041	0.553923	0.152098	0.491548	M1 cell division/mitochondrion|0.8044
CSF1|P09603	3.72407	0.0274779	0.177539	0.112203	0.242908	0.0214423	-0.0653687	0.651782	M2 TNF-signaling/cell adhesion|0.7117
PAG1|Q9NWQ8	3.57368	0.0316179	0.29339	0.112301	0.392085	0.0254135	-0.0986949	0.699422	M1 cell division/mitochondrion|0.5936
EDA2R|Q9HAV5	4.43343	0.0142469	0.280458	0.112346	0.421725	0.0101171	-0.141267	0.450856	M2 TNF-signaling/cell adhesion|0.5793
SLC16A1|P53985	2.11406	0.126007	0.261513	0.112438	0.212534	0.246865	0.0489784	0.894826	M1 cell division/mitochondrion|0.4274
LPP|Q93052	2.04648	0.13446	0.327506	0.112772	0.202421	0.442928	0.125086	0.631728	M1 cell division/mitochondrion|0.5111
AREG|P15514	5.29331	0.00649803	0.273071	0.113105	-0.0851557	0.81161	0.358227	0.00615757	AllKmeAvg:0.1865
CSNK1D|P48730	6.86288	0.00159837	0.436788	0.114295	-0.230915	0.55222	0.667703	0.00118779	M1 cell division/mitochondrion|0.6056
MYH9|P35579	2.02457	0.137323	0.274891	0.114704	0.175853	0.421125	0.0990383	0.666495	M1 cell division/mitochondrion|0.3451
GDF15|Q99988	2.0886	0.129126	0.253796	0.114888	0.133176	0.557854	0.12062	0.495279	M2 TNF-signaling/cell adhesion|0.3871
ANGPTL2|Q9UKU9	2.06616	0.131941	0.216577	0.115075	0.169985	0.274632	0.0465922	0.865064	M2 TNF-signaling/cell adhesion|0.3528
PGM2|Q96G03	2.03637	0.135773	0.42667	0.115549	0.31839	0.311033	0.10828	0.817779	M1 cell division/mitochondrion|0.3188
TEX101|Q9BY14	2.03351	0.136148	-0.475269	0.115661	-0.280788	0.479032	-0.194481	0.594223	AllKmeAvg:-0.1155
IGFL4|Q6B9Z1	2.95019	0.0568114	0.653429	0.116682	0.782455	0.0537167	-0.129026	0.885722	AllKmeAvg:0.1116
PPP1R14A|Q96A00	2.14723	0.122058	0.198067	0.116825	0.172924	0.205685	0.0251429	0.951065	M1 cell division/mitochondrion|0.6969
BRD3|Q15059	2.15966	0.120612	0.604666	0.116977	0.53379	0.19887	0.0708764	0.958144	M1 cell division/mitochondrion|0.4716
DPT|Q07507	2.06049	0.132662	0.14767	0.116995	0.117777	0.266223	0.0298932	0.880411	M2 TNF-signaling/cell adhesion|0.4712
ESAM|Q96AP7	2.27131	0.108371	0.163556	0.117243	0.155527	0.15479	0.00802921	0.992533	M2 TNF-signaling/cell adhesion|0.6465
NECTIN2|Q92692	3.28218	0.0415487	0.156582	0.11758	0.201466	0.0352639	-0.044884	0.775433	M2 TNF-signaling/cell adhesion|0.7199
BACH1|O14867	2.4111	0.0948139	0.398517	0.117841	0.125148	0.812547	0.273369	0.238854	M1 cell division/mitochondrion|0.6105
ANXA10|Q9UJ72	2.04144	0.135114	0.478055	0.117989	0.375125	0.278975	0.10293	0.866346	AllKmeAvg:0.0904
STK4|Q13043	2.08906	0.12907	0.309496	0.118291	0.153643	0.597129	0.155853	0.459743	M1 cell division/mitochondrion|0.8074
B4GALT1|P15291	3.15656	0.0467598	0.168102	0.118806	0.211732	0.0409371	-0.0436298	0.81253	M2 TNF-signaling/cell adhesion|0.7208
COMP|P49747	3.55437	0.0321938	0.1998	0.119442	-0.0043527	0.999005	0.204153	0.0456059	M3 CNS development/integrin|0.586
FBP1|P09467	2.01873	0.138097	0.60272	0.119832	0.466915	0.290639	0.135805	0.855625	M4 cell metabolism|0.3867
S100A12|P80511	2.03504	0.135948	0.547459	0.120031	0.43654	0.270662	0.110919	0.881594	M5 chemotaxis|0.4238
BSG|P35613	3.258	0.0425036	0.110092	0.12036	0.141989	0.0360037	-0.0318974	0.773435	M2 TNF-signaling/cell adhesion|0.6358
TNFAIP8L2|Q6P589	2.1813	0.118134	0.284998	0.120489	0.118728	0.697224	0.16627	0.356921	M1 cell division/mitochondrion|0.8348
CXCL13|O43927	2.46414	0.0901339	0.295794	0.120841	0.0829095	0.849188	0.212884	0.211274	M5 chemotaxis|0.5304
VPS28|Q9UK41	1.98574	0.142551	0.347855	0.121744	0.259594	0.320013	0.0882604	0.821935	M1 cell division/mitochondrion|0.6175
GPNMB|Q14956	5.48494	0.00546403	0.193134	0.12215	-0.0714433	0.753693	0.264577	0.0048309	M3 CNS development/integrin|0.6417
MPHOSPH8|Q99549	1.98293	0.142937	0.429424	0.122275	0.321601	0.318239	0.107823	0.825606	M1 cell division/mitochondrion|0.7509
AK1|P00568	2.32388	0.103055	0.311778	0.122283	0.104061	0.794339	0.207717	0.264866	M6 cellular detoxification|0.7674
ORM1|P02763	1.96211	0.145831	0.215978	0.122646	0.15178	0.364752	0.0641976	0.764992	M5 chemotaxis|0.5142
FGL1|Q08830	1.9989	0.140757	0.423862	0.122818	0.234314	0.534262	0.189548	0.547073	AllKmeAvg:0.0402
AHNAK2|Q8IVF2	4.45053	0.0140245	0.194032	0.123231	0.299053	0.00990459	-0.105021	0.415259	M2 TNF-signaling/cell adhesion|0.3441
IL18BP|O95998	2.55447	0.0826983	0.220068	0.123327	0.241224	0.0905621	-0.0211563	0.972352	M2 TNF-signaling/cell adhesion|0.7749
GAST|P01350	2.19399	0.116704	0.763823	0.1235	0.717625	0.168987	0.046198	0.988968	AllKmeAvg:0.1215
EPPK1|P58107	2.37785	0.0978732	0.43781	0.123605	0.133335	0.826301	0.304475	0.237433	M1 cell division/mitochondrion|0.3778
CXCL8|P10145	3.44444	0.035682	0.267412	0.123825	-0.00294248	0.999751	0.270355	0.0510664	M1 cell division/mitochondrion|0.4231
TINAGL1|Q9GZM7	2.18278	0.117966	0.122597	0.124985	0.0481649	0.729617	0.0744323	0.334569	M2 TNF-signaling/cell adhesion|0.342
LTBP2|Q14767	1.97461	0.144086	0.210795	0.125233	0.118068	0.528716	0.0927274	0.560869	M3 CNS development/integrin|0.6587
CXCL6|P80162	1.97336	0.144259	0.36536	0.125319	0.20495	0.527821	0.16041	0.562215	M1 cell division/mitochondrion|0.5611
MATN2|O00339	2.36641	0.0989492	0.133064	0.125647	0.0400888	0.830919	0.0929755	0.236993	M2 TNF-signaling/cell adhesion|0.605
GTPBP2|Q9BX10	1.9997	0.140649	0.337541	0.126034	0.176053	0.576063	0.161487	0.506161	M1 cell division/mitochondrion|0.8179
ELOB|Q15370	1.93026	0.150374	0.315913	0.126264	0.207618	0.418501	0.108295	0.704104	M1 cell division/mitochondrion|0.4488
PVR|P15151	2.42728	0.0933603	0.168182	0.126309	0.0460584	0.858372	0.122124	0.212546	AllKmeAvg:0.1584
HDGF|P51858	2.02996	0.136613	0.54699	0.127322	0.264373	0.623924	0.282617	0.454312	M1 cell division/mitochondrion|0.4073
DLG4|P78352	1.94227	0.148645	0.468658	0.127415	0.274551	0.501219	0.194107	0.601256	M1 cell division/mitochondrion|0.7256
PDIA3|P30101	2.54979	0.0830677	0.224013	0.129169	0.249816	0.0881611	-0.0258028	0.961433	M1 cell division/mitochondrion|0.4355
PON3|Q15166	2.8089	0.0649412	-0.147758	0.129345	-0.17711	0.0613943	0.0293527	0.88978	M3 CNS development/integrin|0.4875
SIGLEC7|Q9Y286	2.38677	0.097043	0.173231	0.129368	0.18272	0.113247	-0.00948983	0.991146	M2 TNF-signaling/cell adhesion|0.4031
KLK14|Q9P0G3	2.13765	0.123186	-0.306833	0.129518	-0.121736	0.729184	-0.185097	0.345621	AllKmeAvg:9e-04
KLK4|Q9Y5K2	1.93387	0.149852	0.420769	0.130218	0.32368	0.310231	0.0970891	0.854759	AllKmeAvg:0.1351
SCRG1|O75711	2.9464	0.0570157	0.217687	0.130395	0.270162	0.0511972	-0.0524744	0.842715	M2 TNF-signaling/cell adhesion|0.5461
SETMAR|Q53H47	5.3504	0.00617064	0.155456	0.13072	0.265892	0.00425619	-0.110436	0.23254	M2 TNF-signaling/cell adhesion|0.4507
TBC1D5|Q92609	3.08449	0.0500461	0.698064	0.130941	0.0376298	0.994194	0.660434	0.0782627	M1 cell division/mitochondrion|0.5527
CLEC6A|Q6EIG7	1.89682	0.155301	0.324544	0.131294	0.228272	0.37644	0.0962721	0.772643	M5 chemotaxis|0.5025
SMAD3|P84022	1.94104	0.148821	0.372688	0.131633	0.201128	0.56128	0.17156	0.539389	M1 cell division/mitochondrion|0.6111
CTRC|Q99895	6.43491	0.00233403	0.397806	0.131863	-0.212234	0.56891	0.61004	0.00174635	M9 digestion|0.7996
BGN|P21810	4.82831	0.00991971	0.291498	0.132099	-0.0872028	0.836847	0.378701	0.00953353	AllKmeAvg:0.147
PDZK1|Q5T2W1	2.55897	0.0823446	0.319542	0.13219	0.360664	0.0856108	-0.0411213	0.952642	M4 cell metabolism|0.545
BDNF|P23560	2.74162	0.0692197	0.422161	0.132233	0.0614512	0.958651	0.36071	0.124865	M1 cell division/mitochondrion|0.6534
PF4|P02776	4.08876	0.0195824	0.358823	0.132868	-0.061452	0.943369	0.420275	0.0221029	M1 cell division/mitochondrion|0.6727
PSAP|P07602	1.9233	0.151387	0.157082	0.133015	0.12314	0.300603	0.0339419	0.872679	M2 TNF-signaling/cell adhesion|0.5892
TRIM24|O15164	2.27417	0.108076	0.48265	0.133166	0.49297	0.133044	-0.0103201	0.998666	M1 cell division/mitochondrion|0.4269
ULBP2|Q9BZM5	1.9441	0.148382	0.207301	0.134674	0.105887	0.599389	0.101414	0.502337	M2 TNF-signaling/cell adhesion|0.5524
DNAJB1|P25685	2.02948	0.136676	0.408034	0.134785	0.179053	0.685023	0.228981	0.405378	M1 cell division/mitochondrion|0.7265
TEK|Q02763	1.97562	0.143947	0.11264	0.135279	0.0537676	0.63994	0.0588723	0.457017	M3 CNS development/integrin|0.3123
ITGBL1|O95965	1.8651	0.160124	0.198157	0.135843	0.140161	0.378669	0.057996	0.781288	M2 TNF-signaling/cell adhesion|0.3665
CD36|P16671	1.87925	0.157953	0.166888	0.135995	0.124767	0.338712	0.0421209	0.832274	M1 cell division/mitochondrion|0.3041
PCBP2|Q15366	2.51279	0.0860483	0.381539	0.137041	0.0779994	0.921513	0.303539	0.168944	M1 cell division/mitochondrion|0.759
LATS1|O95835	2.4722	0.0894436	0.407722	0.13713	0.089107	0.910858	0.318615	0.179695	M1 cell division/mitochondrion|0.7184
SLC4A1|P02730	2.21118	0.114797	0.600656	0.137646	0.194252	0.815671	0.406404	0.274824	M6 cellular detoxification|0.3844
ANXA11|P50995	1.84022	0.164016	0.163613	0.138899	0.112723	0.40191	0.05089	0.759228	M2 TNF-signaling/cell adhesion|0.3205
CEP20|Q96NB1	2.43102	0.0930279	0.281196	0.139215	0.311214	0.0996684	-0.030018	0.968007	M1 cell division/mitochondrion|0.7645
GGT1|P19440	3.29536	0.0410373	0.262883	0.139274	0.356529	0.0329831	-0.0936458	0.697412	M4 cell metabolism|0.585
M6PR|P20645	2.27411	0.108082	0.242295	0.140898	0.254497	0.126136	-0.0122016	0.992833	M1 cell division/mitochondrion|0.4362
TDRKH|Q9Y2W6	3.19011	0.0453062	0.391176	0.141794	0.523482	0.037039	-0.132305	0.72469	M1 cell division/mitochondrion|0.7253
ZBTB17|Q13105	2.85434	0.0622048	0.274051	0.142193	0.342953	0.055404	-0.0689019	0.836924	M2 TNF-signaling/cell adhesion|0.6492
CCL13|Q99616	3.12516	0.0481637	0.26607	0.142704	0.00227973	0.999859	0.26379	0.069124	M6 cellular detoxification|0.5533
PRELP|P51888	3.49989	0.0338768	0.152405	0.142896	-0.0121997	0.987802	0.164605	0.0429062	M2 TNF-signaling/cell adhesion|0.34
BMPER|Q8N8U9	1.89437	0.155668	0.117426	0.142947	0.0977425	0.271518	0.0196832	0.924025	M2 TNF-signaling/cell adhesion|0.4275
AMBP|P02760	2.00956	0.13932	0.0731703	0.143464	0.0676884	0.201731	0.00548188	0.984355	M2 TNF-signaling/cell adhesion|0.4305
APPL2|Q8NEU8	1.80617	0.169496	0.316333	0.143707	0.211094	0.431351	0.105239	0.73388	M1 cell division/mitochondrion|0.753
ENO3|P13929	3.44698	0.0355973	0.497669	0.14378	0.698782	0.0276523	-0.201113	0.634135	M8 muscle|0.4961
NFX1|Q12986	1.88783	0.156652	0.324401	0.143929	0.162412	0.621729	0.161988	0.500139	M1 cell division/mitochondrion|0.6417
CA5A|P35218	1.94502	0.148251	0.506336	0.143961	0.446856	0.232915	0.0594801	0.962054	M4 cell metabolism|0.5004
GUSB|P08236	3.41597	0.0366467	0.279345	0.145003	-0.0187874	0.99144	0.298133	0.04714	M4 cell metabolism|0.4514
CNPY2|Q9Y2B0	1.79558	0.171239	-0.565269	0.14531	-0.376906	0.434042	-0.188362	0.734474	AllKmeAvg:0.0853
CCL27|Q9Y4X3	3.70398	0.0279972	0.253759	0.145571	-0.0333681	0.967746	0.287128	0.0330294	AllKmeAvg:0.1809
LAP3|P28838	2.27082	0.108526	0.414157	0.145684	0.440363	0.124856	-0.0262053	0.989085	M1 cell division/mitochondrion|0.6738
CEP43|O95684	1.85816	0.1612	0.324693	0.145929	0.2649	0.289416	0.0597933	0.909998	M1 cell division/mitochondrion|0.6974
SSC4D|Q8WTU2	2.18206	0.118047	0.671446	0.146222	0.690842	0.14211	-0.0193956	0.997682	M4 cell metabolism|0.3874
DKKL1|Q9UK85	2.03552	0.135884	-0.474325	0.146983	-0.453773	0.184864	-0.0205514	0.994806	AllKmeAvg:-0.0201
LEPR|P48357	2.80655	0.065086	-0.18671	0.147104	-0.233822	0.0580009	0.0471123	0.838522	M3 CNS development/integrin|0.4194
BAG4|O95429	2.46628	0.08995	0.231328	0.147517	0.265188	0.0910314	-0.0338605	0.942452	M1 cell division/mitochondrion|0.6553
P4HB|P07237	2.21525	0.11435	0.179337	0.147619	0.188101	0.133234	-0.00876355	0.993414	M1 cell division/mitochondrion|0.7009
CRELD2|Q6UXH1	3.10689	0.0490002	0.227257	0.148401	0.303724	0.0402711	-0.0764672	0.732624	M1 cell division/mitochondrion|0.641
AKR1B10|O60218	2.55589	0.0825865	-1.00358	0.148603	-1.18431	0.0800333	0.180738	0.914541	AllKmeAvg:0.1063
OTUD6B|Q8N6M0	2.02227	0.137628	0.255958	0.149333	0.0958135	0.770077	0.160145	0.346026	M1 cell division/mitochondrion|0.8372
PLXNB2|O15031	1.77127	0.175309	0.122205	0.149448	0.077921	0.471102	0.0442839	0.698197	M4 cell metabolism|0.3772
CD84|Q9UIB8	1.8273	0.166073	0.149853	0.149812	0.121415	0.299306	0.0284389	0.905965	M1 cell division/mitochondrion|0.6279
ALDH1A1|P00352	1.95996	0.146133	0.210478	0.149835	0.0864124	0.7309	0.124066	0.389948	M6 cellular detoxification|0.791
AZU1|P20160	4.27785	0.0164426	0.309261	0.150125	-0.0793251	0.88466	0.388587	0.0165791	M5 chemotaxis|0.6805
PGF|P49763	1.8067	0.169409	0.141572	0.151203	0.112678	0.313814	0.0288948	0.89259	M2 TNF-signaling/cell adhesion|0.6616
PRKAG3|Q9UGI9	2.17136	0.119265	1.00415	0.151334	0.292139	0.854784	0.712009	0.259756	AllKmeAvg:0.0574
SELP|P16109	2.02359	0.137453	0.232791	0.151414	0.0849502	0.781541	0.147841	0.337934	M1 cell division/mitochondrion|0.7181
HAVCR1|Q96D42	2.17967	0.118318	0.317398	0.151444	0.091029	0.858621	0.226369	0.255901	AllKmeAvg:0.1198
ICA1|Q05084	2.03033	0.136669	0.335153	0.152498	0.326184	0.180987	0.00896839	0.998087	M1 cell division/mitochondrion|0.7556
YOD1|Q5VVQ6	2.19177	0.116953	0.31489	0.154092	0.0857483	0.872707	0.229142	0.245428	M6 cellular detoxification|0.8364
KYNU|Q16719	2.19763	0.116298	0.197148	0.154182	0.209741	0.131972	-0.0125929	0.989034	M1 cell division/mitochondrion|0.3145
CRYM|Q14894	4.81048	0.0100826	0.493991	0.154413	-0.1788	0.786681	0.672791	0.00903838	AllKmeAvg:0.0738
FNDC1|Q4ZHG4	1.74	0.180689	0.269639	0.154814	0.168709	0.490974	0.10093	0.68664	M2 TNF-signaling/cell adhesion|0.3578
GCHFR|P30047	1.99192	0.141706	0.194217	0.15559	0.187884	0.1875	0.00633373	0.997144	M2 TNF-signaling/cell adhesion|0.5271
NADK|O95544	2.83588	0.0633018	0.302849	0.15587	0.389376	0.0546951	-0.0865269	0.80358	M5 chemotaxis|0.631
UROD|P06132	1.80523	0.169651	0.227299	0.156077	0.188855	0.289408	0.0384448	0.926141	M1 cell division/mitochondrion|0.6553
HSBP1|O75506	1.90568	0.15398	0.467414	0.156077	0.195458	0.727581	0.271957	0.407432	M1 cell division/mitochondrion|0.4329
AMY2B|P19961	4.59868	0.0122402	0.311076	0.157101	-0.103732	0.817236	0.414809	0.0113143	M9 digestion|0.7472
CLEC4M|Q9H2X3	1.85181	0.162191	-0.229709	0.157211	-0.202228	0.25062	-0.0274812	0.962467	AllKmeAvg:0.027
IL6|P05231	3.11148	0.0487889	0.478473	0.157325	0.651905	0.0394509	-0.173432	0.705014	M5 chemotaxis|0.5439
PTK7|Q13308	1.82272	0.16681	0.716366	0.157495	0.341309	0.663469	0.375057	0.48428	AllKmeAvg:0.0737
NRP2|O60462	1.73179	0.18213	0.173243	0.157552	0.103679	0.524597	0.0695635	0.651717	M2 TNF-signaling/cell adhesion|0.4464
CEACAM20|Q6UY09	1.72089	0.184061	0.731565	0.157586	0.465413	0.482817	0.266152	0.703424	AllKmeAvg:0.1317
RABGAP1L|Q5R372	1.71481	0.185248	0.247662	0.158428	0.159062	0.477755	0.0885997	0.716291	M1 cell division/mitochondrion|0.6243
STAM|Q92783	1.77311	0.174998	0.292087	0.158434	0.237008	0.309171	0.055079	0.909771	M1 cell division/mitochondrion|0.4114
PDGFA|P04085	3.35668	0.038742	0.291523	0.158689	-0.0267208	0.984912	0.318244	0.0476709	M1 cell division/mitochondrion|0.7461
MLLT1|Q03111	1.76706	0.176023	0.568856	0.159014	0.459892	0.312531	0.108965	0.907218	AllKmeAvg:0.1298
VSNL1|P62760	3.2753	0.0418184	0.201809	0.159433	-0.0150718	0.989983	0.216881	0.0525692	M4 cell metabolism|0.4335
CEACAM18|A8MTB9	2.32938	0.102515	0.424702	0.159509	0.481568	0.105304	-0.0568655	0.953585	AllKmeAvg:0.1533
SPINT2|O43291	1.9542	0.146946	0.168762	0.15974	0.16238	0.195359	0.00638144	0.996217	M1 cell division/mitochondrion|0.4726
ITPA|Q9BY32	2.75461	0.068372	0.48039	0.16097	0.613381	0.0597007	-0.132991	0.817329	M1 cell division/mitochondrion|0.536
SNED1|Q8TER0	1.68762	0.190082	0.249862	0.16279	0.163784	0.468253	0.0860783	0.733491	M3 CNS development/integrin|0.3154
LILRB4|Q8NHJ6	4.27017	0.0166128	0.275118	0.163425	0.447584	0.0118879	-0.172466	0.368731	M2 TNF-signaling/cell adhesion|0.5264
ART5|Q96L15	1.68701	0.190194	-0.404181	0.163931	-0.250171	0.50935	-0.15401	0.685689	AllKmeAvg:0.0752
CLPP|Q16740	1.85247	0.162088	0.413643	0.164808	0.171796	0.737594	0.241847	0.414914	M1 cell division/mitochondrion|0.6315
FUT3_FUT5|P21217_Q11128	1.68814	0.189987	0.264111	0.165371	0.195956	0.382583	0.0681557	0.841399	AllKmeAvg:0.1642
VGF|O15240	12.1078	1.91359e-05	-0.174962	0.166117	0.221925	0.064874	-0.396887	9.93204e-06	M7 cell morphogenesis|0.7039
LARP1|Q6PKG0	1.66828	0.193675	0.406092	0.166231	0.278083	0.441478	0.128009	0.773665	M1 cell division/mitochondrion|0.6633
EFEMP1|Q12805	2.82597	0.0638988	0.165524	0.167924	0.21783	0.0539825	-0.0523059	0.773835	M2 TNF-signaling/cell adhesion|0.663
SNCA|P37840	1.6653	0.194234	0.478066	0.168653	0.287609	0.533932	0.190457	0.66652	M1 cell division/mitochondrion|0.6044
IFNGR1|P15260	1.8984	0.155064	0.120183	0.169202	0.116148	0.202861	0.00403478	0.997113	M2 TNF-signaling/cell adhesion|0.7622
IL1B|P01584	1.6628	0.194807	0.349124	0.169224	0.207933	0.541726	0.141191	0.663421	M1 cell division/mitochondrion|0.6098
KCTD5|Q9NXV2	4.78106	0.0103574	0.199496	0.169275	0.345554	0.00740565	-0.146058	0.259288	M5 chemotaxis|0.4876
MAPK13|O15264	1.69106	0.18945	1.31052	0.169419	0.712367	0.599454	0.598156	0.588488	AllKmeAvg:0.0703
IFI30|P13284	3.81565	0.0252317	0.218174	0.16945	0.338875	0.0185165	-0.120701	0.460112	M2 TNF-signaling/cell adhesion|0.5785
VEGFB|P49765	1.72554	0.183234	0.203262	0.17016	0.100752	0.653801	0.10251	0.524826	M2 TNF-signaling/cell adhesion|0.4438
ADA2|Q9NZK5	1.88134	0.157636	0.256911	0.170488	0.246904	0.207804	0.0100067	0.996133	M2 TNF-signaling/cell adhesion|0.4298
CEACAM21|Q3KPI0	1.64792	0.197531	0.417391	0.170565	0.260375	0.511755	0.157015	0.697957	AllKmeAvg:0.0499
MAX|P61244	1.7571	0.177727	0.431383	0.170677	0.375826	0.273866	0.0555571	0.958568	M1 cell division/mitochondrion|0.6517
ERP44|Q9BS26	1.79467	0.17139	0.102068	0.170743	0.0439624	0.725649	0.058106	0.441352	M1 cell division/mitochondrion|0.5185
CCN3|P48745	1.89556	0.155488	0.258326	0.171002	0.0934203	0.797584	0.164906	0.358913	M2 TNF-signaling/cell adhesion|0.605
NFKBIE|O00221	1.83803	0.164363	0.308104	0.171026	0.288141	0.226103	0.0199636	0.989354	M1 cell division/mitochondrion|0.489
LDLRAP1|Q5SW96	1.64033	0.198989	0.345221	0.171152	0.224561	0.483647	0.120661	0.733435	M1 cell division/mitochondrion|0.8418
FUS|P35637	3.2335	0.0434939	0.239012	0.171489	0.34183	0.0338685	-0.102818	0.626205	M1 cell division/mitochondrion|0.561
COL6A3|P12111	3.75689	0.0266503	0.213148	0.171988	0.32992	0.0196344	-0.116772	0.470049	M2 TNF-signaling/cell adhesion|0.7333
NAP1L4|Q99733	2.45659	0.0907852	0.131951	0.172123	0.015567	0.976242	0.116384	0.145826	M1 cell division/mitochondrion|0.7288
RGS10|O43665	1.6336	0.200292	0.303005	0.17224	0.201477	0.469573	0.101528	0.752788	M1 cell division/mitochondrion|0.8118
CD300E|Q496F6	6.53376	0.00213806	0.248511	0.172331	0.498659	0.0016727	-0.250148	0.0831487	M2 TNF-signaling/cell adhesion|0.6473
EHD3|Q9NZN3	1.66978	0.193394	0.453945	0.172659	0.24869	0.598035	0.205256	0.597644	M1 cell division/mitochondrion|0.6848
SIRPA|P78324	1.89534	0.155522	0.155496	0.172702	0.15208	0.19907	0.00341582	0.998777	M2 TNF-signaling/cell adhesion|0.5251
ATXN3|P54252	1.93603	0.14954	0.20769	0.172921	0.0688296	0.827951	0.138861	0.327787	M1 cell division/mitochondrion|0.6742
TNFRSF11A|Q9Y6Q6	4.20032	0.0176628	0.227231	0.174025	0.372886	0.0127393	-0.145655	0.359622	M2 TNF-signaling/cell adhesion|0.6397
CELA2A|P08217	5.38221	0.0059956	0.367306	0.17431	-0.187663	0.640773	0.554968	0.00469013	M9 digestion|0.7587
PPIF|P30405	1.64466	0.198156	0.606475	0.174453	0.348199	0.570705	0.258277	0.63492	M1 cell division/mitochondrion|0.7733
LXN|Q9BS40	1.67646	0.192148	0.154944	0.174572	0.0810892	0.627224	0.0738546	0.56668	M6 cellular detoxification|0.4289
CD164|Q04900	2.09839	0.127917	0.121536	0.174841	0.0298936	0.90172	0.0916422	0.245596	M1 cell division/mitochondrion|0.4787
CRACR2A|Q9BSW2	1.62065	0.20282	0.335431	0.174934	0.214939	0.498447	0.120491	0.723794	M1 cell division/mitochondrion|0.5262
OGA|O60502	2.19353	0.116756	0.266384	0.175	0.300408	0.120603	-0.0340235	0.959814	M1 cell division/mitochondrion|0.7334
ERMAP|Q96PL5	2.15399	0.121269	0.202775	0.175321	0.225598	0.127699	-0.0228233	0.968679	M5 chemotaxis|0.3327
CDC26|Q8NHZ8	4.98716	0.00858158	0.264284	0.175955	0.471808	0.00620064	-0.207524	0.219871	M1 cell division/mitochondrion|0.7588
SIGLEC1|Q9BZZ2	2.7765	0.066967	0.255369	0.17598	0.337985	0.056424	-0.0826159	0.769898	M2 TNF-signaling/cell adhesion|0.4509
ACAA1|P09110	1.6126	0.20441	0.354153	0.17616	0.240405	0.459648	0.113748	0.772905	M1 cell division/mitochondrion|0.4431
SERPINB9|P50453	1.76729	0.175985	0.114866	0.176167	0.104137	0.252769	0.0107288	0.978382	M1 cell division/mitochondrion|0.73
HK2|P52789	1.87666	0.158349	0.418041	0.17708	0.411077	0.200287	0.00696394	0.999307	AllKmeAvg:0.0994
TAX1BP1|Q86VP1	1.7114	0.185758	0.241808	0.177402	0.209234	0.286573	0.0325742	0.95575	M1 cell division/mitochondrion|0.6097
STAB2|Q8WWQ8	5.89726	0.0037707	0.136655	0.177652	0.26402	0.00284738	-0.127365	0.12182	M2 TNF-signaling/cell adhesion|0.3658
DGKZ|Q13574	1.60868	0.205289	0.24361	0.178571	0.175266	0.421563	0.0683447	0.825356	M1 cell division/mitochondrion|0.3151
RSPO1|Q2MKA7	2.71539	0.070965	0.183357	0.178776	0.00366094	0.999326	0.179696	0.0990016	AllKmeAvg:0.1743
PLA2G2A|P14555	1.59708	0.207508	0.358935	0.179563	0.251436	0.441322	0.107499	0.801263	M5 chemotaxis|0.4044
DIPK1C|Q0P6D2	1.79337	0.171606	0.590143	0.179994	0.230972	0.77342	0.359171	0.404454	AllKmeAvg:-0.0096
NXPE4|Q6UWF7	1.64119	0.198824	0.388955	0.180324	0.205329	0.627765	0.183627	0.578837	AllKmeAvg:0.1096
MTHFD2|P13995	1.86884	0.159548	0.267485	0.180609	0.265237	0.198715	0.00224776	0.999826	M1 cell division/mitochondrion|0.5807
KRT8|P05787	1.75544	0.178011	-1.07194	0.180675	-0.983715	0.249587	-0.0882233	0.983421	AllKmeAvg:-0.0109
SELE|P16581	2.02151	0.137728	0.249491	0.181206	0.267544	0.152675	-0.018053	0.987183	M5 chemotaxis|0.4697
FXYD5|Q96DB9	2.86776	0.0615112	0.301707	0.181258	0.410943	0.0507083	-0.109236	0.728847	M1 cell division/mitochondrion|0.695
PRL|P01236	2.2857	0.10689	0.364405	0.181265	0.430331	0.103619	-0.0659264	0.922608	AllKmeAvg:0.1506
CHM|P24386	2.58711	0.0801683	0.366321	0.181375	0.0188221	0.995587	0.347499	0.116167	M1 cell division/mitochondrion|0.5857
MAP4K5|Q9Y4K4	1.58249	0.210465	0.336807	0.181793	0.227345	0.470217	0.109463	0.771929	M1 cell division/mitochondrion|0.8667
ATP6V1D|Q9Y5K8	2.30047	0.105389	0.13418	0.181861	0.0195069	0.965278	0.114673	0.173123	AllKmeAvg:0.0719
IFIT3|O14879	1.58805	0.209334	0.338668	0.183291	0.201499	0.557266	0.137169	0.670795	M1 cell division/mitochondrion|0.4939
PTS|Q03393	1.76692	0.176047	0.246887	0.183446	0.09768	0.771379	0.149207	0.413649	M4 cell metabolism|0.6528
UMOD|P07911	2.42697	0.0933877	-0.274265	0.183583	-0.339151	0.0853875	0.0648864	0.872324	AllKmeAvg:-0.0321
TNFAIP8|O95379	1.74131	0.180564	0.380215	0.184578	0.349873	0.252679	0.0303423	0.984853	M1 cell division/mitochondrion|0.514
TREM2|Q9NZC2	1.8401	0.164034	0.292996	0.186308	0.0991037	0.828507	0.193892	0.351271	M2 TNF-signaling/cell adhesion|0.4589
CYB5R2|Q6BCY4	2.01645	0.138399	0.240869	0.186579	0.261695	0.15031	-0.0208253	0.982069	M1 cell division/mitochondrion|0.6314
TXNDC15|Q96J42	1.82852	0.165878	0.243583	0.186764	0.241117	0.206218	0.0024662	0.999752	AllKmeAvg:0.1334
CEP85|Q6P2H3	1.60349	0.206222	0.378044	0.187295	0.304206	0.350294	0.0738387	0.912076	M1 cell division/mitochondrion|0.7022
IGLC2|P0DOY2	1.61346	0.204239	0.227414	0.187429	0.117003	0.649052	0.110411	0.568504	M6 cellular detoxification|0.3257
DENR|O43583	1.60331	0.206258	0.307062	0.187616	0.247723	0.348812	0.0593396	0.91393	M1 cell division/mitochondrion|0.6686
GIT1|Q9Y2X7	1.63846	0.19935	0.347676	0.188622	0.166516	0.68838	0.18116	0.523488	M1 cell division/mitochondrion|0.6889
ABL1|P00519	2.00253	0.140267	0.263087	0.188829	0.285929	0.152165	-0.0228421	0.98205	M1 cell division/mitochondrion|0.7308
COLEC12|Q5KU26	7.19624	0.00119244	0.150136	0.189019	0.32216	0.00103183	-0.172024	0.0484253	M2 TNF-signaling/cell adhesion|0.8072
PDGFB|P01127	2.32171	0.103269	0.337528	0.189685	0.0393685	0.978067	0.298159	0.161277	M1 cell division/mitochondrion|0.7581
DYNC1H1|Q14204	1.54241	0.218812	0.30975	0.189714	0.211071	0.47266	0.0986791	0.784724	M1 cell division/mitochondrion|0.4574
COCH|O43405	1.69609	0.18853	0.20516	0.190013	0.0863143	0.750374	0.118846	0.451685	M1 cell division/mitochondrion|0.4899
MOG|Q16653	1.54017	0.219287	-0.189852	0.19025	-0.130314	0.468163	-0.0595382	0.790941	M7 cell morphogenesis|0.7802
HDDC2|Q7Z4H3	1.99499	0.141288	0.173291	0.191524	0.0419283	0.909584	0.131363	0.260716	M1 cell division/mitochondrion|0.3717
RBKS|Q9H477	1.54001	0.219321	0.18237	0.192107	0.110147	0.556841	0.0722235	0.689984	M6 cellular detoxification|0.7091
HNMT|P50135	7.73324	0.000746445	0.244274	0.192268	0.543427	0.000690989	-0.299153	0.03318	M2 TNF-signaling/cell adhesion|0.6453
OPHN1|O60890	1.60086	0.206749	0.301874	0.193113	0.149176	0.675903	0.152698	0.547963	M1 cell division/mitochondrion|0.7811
COL5A1|P20908	1.61651	0.203637	0.216998	0.193403	0.103215	0.695789	0.113782	0.524453	AllKmeAvg:0.0926
ENSA|O43768	2.15347	0.121329	0.475303	0.193473	0.553346	0.119856	-0.0780434	0.938213	M1 cell division/mitochondrion|0.4152
CCT5|P48643	2.31394	0.104039	0.250786	0.193648	0.0273166	0.981086	0.223469	0.15996	M1 cell division/mitochondrion|0.6167
AMY2A|P04746	4.11432	0.0191246	0.275001	0.19395	-0.0944287	0.82767	0.369429	0.0175572	M9 digestion|0.7351
TMEM106A|Q96A25	1.54138	0.219031	0.280774	0.194002	0.161833	0.588394	0.118942	0.655915	M1 cell division/mitochondrion|0.6644
TNFRSF1A|P19438	4.10416	0.0193053	0.178711	0.194772	0.29967	0.014102	-0.120959	0.344866	M2 TNF-signaling/cell adhesion|0.7985
CES2|O00748	1.59229	0.208475	-0.260764	0.195403	-0.127928	0.68163	-0.132837	0.545754	AllKmeAvg:0.0621
LETM1|O95202	1.67639	0.19216	0.385156	0.195772	0.158556	0.763399	0.2266	0.447254	M1 cell division/mitochondrion|0.621
TNFRSF1B|P20333	5.56447	0.00508566	0.210983	0.196344	0.408154	0.00388421	-0.197171	0.136105	M2 TNF-signaling/cell adhesion|0.8022
SDHB|P21912	1.55799	0.215528	0.341199	0.197469	0.277527	0.354381	0.0636718	0.921906	M1 cell division/mitochondrion|0.4982
AHSA1|O95433	1.50414	0.227095	0.279343	0.197552	0.190758	0.479977	0.0885848	0.791157	M1 cell division/mitochondrion|0.6963
F10|P00742	1.73812	0.181019	-0.118185	0.198168	-0.0424146	0.815624	-0.0757702	0.388143	AllKmeAvg:0.0884
ELN|P15502	3.58641	0.0312441	0.227809	0.200425	-0.057163	0.905689	0.284972	0.0314444	AllKmeAvg:0.1557
SEZ6L|Q9BYH1	3.1172	0.0485261	-0.143009	0.200662	0.0203555	0.968623	-0.163364	0.0548078	M7 cell morphogenesis|0.7316
RBM17|Q96I25	1.64484	0.198123	0.395321	0.200765	0.36275	0.272031	0.0325706	0.984424	M1 cell division/mitochondrion|0.7396
CHCHD10|Q8WYQ3	4.27568	0.0164755	0.215271	0.20156	0.371841	0.0120794	-0.156569	0.30096	M8 muscle|0.6372
CA3|P07451	1.49514	0.229089	0.274277	0.202694	0.204912	0.421967	0.0693653	0.863506	M6 cellular detoxification|0.621
TTF2|Q9UNY4	1.48081	0.2323	0.868618	0.202803	0.604871	0.472132	0.263747	0.809543	M1 cell division/mitochondrion|0.4029
FKBP7|Q9Y680	2.24451	0.11119	0.347959	0.203697	0.426472	0.103159	-0.0785133	0.890031	M1 cell division/mitochondrion|0.5677
MAVS|Q7Z434	1.94388	0.148414	0.326338	0.203829	0.360105	0.157111	-0.0337666	0.975779	M1 cell division/mitochondrion|0.6535
FNTA|P49354	1.69496	0.188736	0.258406	0.204997	0.25077	0.238301	0.00763539	0.998009	M1 cell division/mitochondrion|0.522
CD244|Q9BZW8	1.72678	0.183014	0.127145	0.204999	0.126013	0.224322	0.00113184	0.999819	M2 TNF-signaling/cell adhesion|0.4482
DPEP2|Q9H4A9	1.95266	0.147164	0.181083	0.205042	0.201175	0.154369	-0.0200922	0.972305	M2 TNF-signaling/cell adhesion|0.3843
IRAK1|P51617	3.10669	0.0490952	0.25117	0.206224	0.373526	0.038096	-0.122356	0.590455	M1 cell division/mitochondrion|0.7362
AZI2|Q9H6S1	1.5345	0.220497	0.304952	0.206259	0.15102	0.685661	0.153932	0.56285	M1 cell division/mitochondrion|0.5601
CLEC14A|Q86T13	2.3146	0.103974	0.169438	0.206278	0.212991	0.0937565	-0.0435528	0.8608	M2 TNF-signaling/cell adhesion|0.6777
GCLM|P48507	1.52271	0.223035	0.291651	0.206418	0.240438	0.354884	0.0512123	0.932397	M1 cell division/mitochondrion|0.4981
CD209|Q9NNX6	1.51138	0.225504	-0.178538	0.206748	-0.144826	0.366998	-0.0337123	0.922336	AllKmeAvg:-0.0341
VNN2|O95498	1.78287	0.173355	0.269352	0.207268	0.0812277	0.869403	0.188124	0.336472	M5 chemotaxis|0.5601
JAM3|Q9BX67	1.49067	0.230086	0.219866	0.209478	0.117381	0.648009	0.102485	0.615221	M1 cell division/mitochondrion|0.5599
HBEGF|Q99075	1.45237	0.238813	0.277668	0.209522	0.173043	0.554416	0.104624	0.727521	M1 cell division/mitochondrion|0.6813
DNAJC9|Q8WXX5	1.50214	0.227537	0.279014	0.209932	0.143465	0.668953	0.135549	0.590583	M1 cell division/mitochondrion|0.7101
MARCO|Q9UEW3	2.4257	0.0935009	0.210906	0.210491	0.275178	0.0811114	-0.0642722	0.812395	M2 TNF-signaling/cell adhesion|0.3897
IFNW1|P05000	3.00854	0.0537644	0.419504	0.210935	0.618	0.0419936	-0.198496	0.607612	AllKmeAvg:0.0257
BIN2|Q9UBW5	1.62356	0.20225	0.315272	0.211188	0.297165	0.26476	0.018107	0.992643	M1 cell division/mitochondrion|0.6827
SCARB2|Q14108	2.5072	0.086508	0.183443	0.211605	0.244602	0.0734635	-0.0611592	0.78061	M2 TNF-signaling/cell adhesion|0.6927
AMOTL2|Q9Y2J4	1.56246	0.214594	0.293727	0.213003	0.264331	0.299216	0.0293951	0.977958	M1 cell division/mitochondrion|0.5609
PNMA1|Q8ND90	2.16711	0.119752	0.37154	0.214821	0.0401295	0.982589	0.331411	0.178939	M1 cell division/mitochondrion|0.5722
RRM2|P31350	1.64453	0.198182	0.384486	0.214958	0.373486	0.24812	0.0110001	0.99819	M2 TNF-signaling/cell adhesion|0.3398
CELA3A|P09093	7.97202	0.000606924	0.371408	0.215761	-0.369472	0.232947	0.74088	0.000362307	M9 digestion|0.8782
TRIM5|Q9C035	3.74176	0.0270285	0.399024	0.216058	-0.128919	0.855326	0.527943	0.0253431	M1 cell division/mitochondrion|0.4634
CD33|P20138	2.16588	0.119893	0.508027	0.216441	0.62433	0.111138	-0.116304	0.891136	AllKmeAvg:0.1136
DCXR|Q7Z4W1	1.53234	0.220961	0.291821	0.216952	0.129504	0.74567	0.162317	0.509587	M4 cell metabolism|0.6921
SMTN|P53814	1.50952	0.225913	0.336334	0.21702	0.156819	0.723425	0.179515	0.537366	M1 cell division/mitochondrion|0.5214
GGH|Q92820	1.41733	0.247091	0.199337	0.21745	0.141732	0.473524	0.0576053	0.832836	M4 cell metabolism|0.4906
NFAT5|O94916	1.86766	0.159729	0.403092	0.217686	0.0915221	0.926006	0.31157	0.275772	M1 cell division/mitochondrion|0.4322
CILP|O75339	1.41876	0.246748	0.326903	0.218222	0.23861	0.455874	0.0882932	0.85261	M3 CNS development/integrin|0.3387
CLEC4A|Q9UMR7	1.40841	0.249247	-0.18782	0.218638	-0.128818	0.499794	-0.0590025	0.806323	AllKmeAvg:-0.0192
CD248|Q9HCU0	2.01944	0.138002	0.190614	0.219166	0.224548	0.134395	-0.0339337	0.933178	M3 CNS development/integrin|0.5844
NELL1|Q92832	2.2658	0.108945	-0.185331	0.219711	-0.0111286	0.994666	-0.174202	0.152861	AllKmeAvg:0.0125
CEP170|Q5SW79	1.88633	0.156879	0.26413	0.219817	0.29609	0.162297	-0.0319598	0.968601	M1 cell division/mitochondrion|0.7066
CFD|P00746	3.31035	0.0404636	0.123727	0.220503	0.194311	0.0306916	-0.0705838	0.495983	M2 TNF-signaling/cell adhesion|0.6437
SLC12A2|P55011	1.90755	0.153702	0.295739	0.221249	0.335571	0.156614	-0.0398321	0.961413	M1 cell division/mitochondrion|0.4221
SESTD1|Q86VW0	1.43927	0.241875	0.501491	0.22159	0.403528	0.389515	0.0979629	0.920683	M1 cell division/mitochondrion|0.462
PSMD1|Q99460	1.50635	0.226608	0.519084	0.221894	0.23184	0.746177	0.287244	0.518212	M1 cell division/mitochondrion|0.4469
C5|P01031	4.73359	0.0108171	0.0973109	0.222028	-0.0516867	0.661505	0.148998	0.00852265	M5 chemotaxis|0.3327
FUT8|Q9BYC5	1.52839	0.22181	0.21314	0.222664	0.194048	0.301523	0.0190914	0.982815	M1 cell division/mitochondrion|0.4557
FZD10|Q9ULW2	1.43677	0.242464	0.909558	0.222812	0.735874	0.386922	0.173684	0.924337	AllKmeAvg:0.0417
PSMD5|Q16401	1.42027	0.246388	0.296412	0.22297	0.232	0.411074	0.0644124	0.9032	AllKmeAvg:0.0538
HDGFL2|Q7Z4V5	2.18084	0.118186	0.25462	0.22404	0.319113	0.10738	-0.0644932	0.871269	M1 cell division/mitochondrion|0.6055
FGD3|Q5JSP0	1.39056	0.253616	0.383196	0.226144	0.224629	0.608656	0.158568	0.694668	M1 cell division/mitochondrion|0.7388
PBLD|P30039	1.83326	0.16512	0.27908	0.226614	0.0611977	0.932595	0.217883	0.27831	M1 cell division/mitochondrion|0.4202
MEGF11|A6BM72	1.38198	0.255741	0.210249	0.226818	0.153423	0.465326	0.0568265	0.855941	M7 cell morphogenesis|0.3286
DDR1|Q08345	1.39158	0.253364	0.102455	0.227411	0.0781565	0.434418	0.0242989	0.887262	M2 TNF-signaling/cell adhesion|0.4143
CPXM2|Q8N436	2.04953	0.134066	0.167498	0.2275	0.202908	0.126508	-0.0354101	0.909328	M2 TNF-signaling/cell adhesion|0.6046
BCAM|P50895	2.55205	0.0828891	0.130045	0.227821	-0.006834	0.996011	0.136879	0.101745	M2 TNF-signaling/cell adhesion|0.4187
CIT|O14578	1.38276	0.255547	0.249151	0.228055	0.145893	0.611042	0.103258	0.695351	M5 chemotaxis|0.3068
CLEC1A|Q8NC01	1.83107	0.16547	0.254452	0.228625	0.284581	0.17147	-0.0301284	0.970697	M2 TNF-signaling/cell adhesion|0.4948
S100G|P29377	4.16816	0.0181955	-0.35679	0.228973	0.157851	0.754856	-0.514641	0.0154168	AllKmeAvg:-0.0272
ARHGAP5|Q13017	2.5729	0.0812602	0.463493	0.229331	-0.0289202	0.994407	0.492413	0.0986015	M1 cell division/mitochondrion|0.4544
PLAU|P00749	1.46284	0.236395	0.138095	0.229545	0.121193	0.335354	0.0169021	0.968807	M3 CNS development/integrin|0.6602
SH3BP1|Q9Y3L3	1.37836	0.256644	0.322621	0.22958	0.187257	0.617652	0.135364	0.690283	M1 cell division/mitochondrion|0.4564
PPP1R14D|Q9NXH3	3.37216	0.0381834	-0.309198	0.229773	0.0846598	0.897889	-0.393858	0.0374862	M7 cell morphogenesis|0.336
CTF1|Q16619	1.47619	0.233347	0.215936	0.229794	0.0952648	0.756572	0.120672	0.519676	M1 cell division/mitochondrion|0.6676
FABP1|P07148	7.03569	0.00137286	-0.448676	0.230429	0.410516	0.306381	-0.859192	0.00086075	M4 cell metabolism|0.3871
CETN2|P41208	1.78642	0.172762	0.444808	0.230992	0.490482	0.182084	-0.0456741	0.978034	M1 cell division/mitochondrion|0.5733
SEMA3F|Q13275	3.46176	0.0351078	0.153306	0.231364	0.250142	0.0264764	-0.0968364	0.435903	M2 TNF-signaling/cell adhesion|0.5836
OGN|P20774	4.37591	0.0150215	0.226841	0.23149	0.413406	0.0113426	-0.186565	0.247475	M2 TNF-signaling/cell adhesion|0.6493
CALB2|P22676	1.57106	0.212811	0.252609	0.231657	0.24686	0.26142	0.00574888	0.998911	M7 cell morphogenesis|0.3674
BTC|P35070	1.54554	0.218147	0.282274	0.231667	0.105793	0.818396	0.176481	0.443558	M1 cell division/mitochondrion|0.5941
SH2B3|Q9UQQ2	2.16122	0.120431	0.307163	0.232967	0.0201689	0.993875	0.286994	0.167808	M1 cell division/mitochondrion|0.6929
CRELD1|Q96HD1	2.73237	0.0698301	0.15925	0.233017	0.23105	0.0558455	-0.0717993	0.654902	M5 chemotaxis|0.4662
IL6ST|P40189	1.47379	0.233893	0.0813905	0.233258	0.0736211	0.317613	0.00776944	0.981115	M3 CNS development/integrin|0.5977
MYOM3|Q5VTT5	1.51548	0.224608	0.477119	0.233653	0.186624	0.804981	0.290495	0.464481	M8 muscle|0.6736
SWAP70|Q9UH65	4.15011	0.0185018	0.232368	0.233673	0.41451	0.0139164	-0.182142	0.282964	M1 cell division/mitochondrion|0.4245
VAT1|Q99536	1.35891	0.261553	0.0977549	0.233679	0.0574093	0.614348	0.0403456	0.701649	AllKmeAvg:0.0588
DUSP13|Q6B8I1	2.3331	0.10215	-0.286293	0.234129	-0.000712093	0.999991	-0.28558	0.132523	M3 CNS development/integrin|0.369
SERPINA12|Q8IW75	2.33123	0.102333	-0.482504	0.234322	-0.00128433	0.99999	-0.481219	0.132765	AllKmeAvg:-0.0354
ASRGL1|Q7L266	1.52658	0.222199	0.350448	0.234615	0.132784	0.816268	0.217664	0.451402	M1 cell division/mitochondrion|0.6346
PSMG4|Q5JS54	1.52048	0.22352	0.260147	0.234851	0.0995889	0.812957	0.160558	0.456146	M6 cellular detoxification|0.8046
ARG2|P78540	2.12148	0.125112	0.571451	0.235018	0.0431937	0.991942	0.528257	0.175942	AllKmeAvg:-0.0155
CEP152|O94986	1.47931	0.23264	0.420922	0.235495	0.386652	0.308984	0.03427	0.986317	M1 cell division/mitochondrion|0.312
TPK1|Q9H3S4	1.38352	0.255359	0.13232	0.235758	0.107433	0.398525	0.024887	0.929223	M1 cell division/mitochondrion|0.4554
APLP1|P51693	2.33186	0.102271	-0.324816	0.235841	0.000360328	0.999998	-0.325176	0.131984	M7 cell morphogenesis|0.6199
CCL28|Q9NRJ3	2.85774	0.0620047	0.327459	0.236936	-0.0528352	0.964021	0.380294	0.0677205	M1 cell division/mitochondrion|0.4199
ARHGAP1|Q07960	1.32586	0.270112	0.171399	0.239421	0.121562	0.498342	0.0498371	0.840887	M1 cell division/mitochondrion|0.4492
TGFBR1|P36897	1.64971	0.197189	0.38482	0.239492	0.404865	0.219718	-0.0200447	0.994442	AllKmeAvg:0.1159
PPT1|P50897	1.66576	0.194147	0.497376	0.239604	0.135093	0.9022	0.362283	0.341749	AllKmeAvg:0.0561
AGRN|O00468	1.73882	0.180897	0.177827	0.239943	0.196053	0.190392	-0.0182258	0.978687	M2 TNF-signaling/cell adhesion|0.6471
CSF2RA|P15509	1.32122	0.271337	0.336561	0.24033	0.236652	0.505178	0.0999088	0.835168	AllKmeAvg:0.0788
LAIR1|Q6GTX8	5.19008	0.00713571	0.176906	0.241115	0.352807	0.00570759	-0.175902	0.139729	M2 TNF-signaling/cell adhesion|0.7325
CLSTN2|Q9H4D0	1.88423	0.157197	0.264395	0.241213	0.310843	0.153557	-0.0464485	0.938924	AllKmeAvg:0.0318
GNPDA2|Q8TDQ7	1.35567	0.262378	0.150073	0.241565	0.0792372	0.680339	0.0708361	0.636325	M1 cell division/mitochondrion|0.6181
SEL1L|Q9UBV2	1.66765	0.193793	0.311266	0.241802	0.332743	0.211606	-0.0214775	0.990335	M1 cell division/mitochondrion|0.3966
MAP1LC3B2|A6NCE7	3.61478	0.0304269	0.478411	0.242112	0.809388	0.0229636	-0.330977	0.381806	AllKmeAvg:-0.0131
TGFBR2|P37173	5.97535	0.00351594	0.179256	0.242815	0.381342	0.00302309	-0.202087	0.0821278	M2 TNF-signaling/cell adhesion|0.7918
SPARC|P09486	1.96237	0.145794	0.303977	0.24422	0.035423	0.981465	0.268554	0.212648	M1 cell division/mitochondrion|0.6357
SH2D1A|O60880	1.65077	0.196987	0.371572	0.244385	0.396326	0.215519	-0.0247537	0.991056	M2 TNF-signaling/cell adhesion|0.3231
WWP2|O00308	1.94869	0.147728	0.166106	0.245177	0.201551	0.139462	-0.0354451	0.912236	M1 cell division/mitochondrion|0.5997
TGM2|P21980	1.87465	0.158655	0.294823	0.247369	0.0432346	0.971078	0.251588	0.238541	M6 cellular detoxification|0.7873
AOC3|Q16853	3.76101	0.0265482	-0.124481	0.247727	-0.216269	0.0200923	0.0917881	0.34159	M3 CNS development/integrin|0.5832
PCOLCE|Q15113	2.57304	0.0812489	-0.235241	0.248709	0.0252027	0.984515	-0.260443	0.0932061	AllKmeAvg:0.1147
B4GAT1|O43505	1.65505	0.196172	-0.13046	0.248908	-0.0328453	0.917552	-0.0976151	0.332275	M7 cell morphogenesis|0.4603
IL1RN|P18510	1.39279	0.253065	0.366825	0.249329	0.327278	0.34474	0.0395476	0.977083	M5 chemotaxis|0.696
GRSF1|Q12849	1.28347	0.281511	0.478155	0.249567	0.310114	0.567685	0.16804	0.782368	M1 cell division/mitochondrion|0.6098
THPO|P40225	1.28393	0.281383	0.183721	0.24971	0.127671	0.522564	0.0560499	0.831079	M1 cell division/mitochondrion|0.5518
SIL1|Q9H173	1.38517	0.254948	0.160602	0.250468	0.142791	0.348464	0.0178107	0.975847	M2 TNF-signaling/cell adhesion|0.3379
EHBP1|Q8NDI1	1.53971	0.219384	0.242445	0.251203	0.246763	0.253432	-0.00431862	0.999371	M1 cell division/mitochondrion|0.8129
IL1RL1|Q01638	1.27975	0.282532	0.264609	0.251383	0.187599	0.510691	0.0770102	0.845694	AllKmeAvg:0.0974
UBE2B|P63146	1.52218	0.223151	0.268548	0.25148	0.0876996	0.866259	0.180849	0.411336	M1 cell division/mitochondrion|0.5258
RGL2|O15211	1.45724	0.237686	0.466332	0.251499	0.447041	0.295485	0.0192907	0.996613	AllKmeAvg:0.1471
SDC1|P18827	1.86077	0.160795	0.197567	0.25179	0.235368	0.1549	-0.0378002	0.93012	M2 TNF-signaling/cell adhesion|0.4674
COMMD9|Q9P000	1.55247	0.216684	0.196269	0.253361	0.0590262	0.885921	0.137243	0.38608	M1 cell division/mitochondrion|0.4249
SLAMF1|Q13291	2.65924	0.0749498	0.330189	0.253787	0.488011	0.0600647	-0.157822	0.644152	AllKmeAvg:0.1784
LAMP1|P11279	1.27418	0.284073	0.095555	0.253945	0.0694988	0.495763	0.0260562	0.864096	AllKmeAvg:0.1587
PFKFB2|O60825	1.27264	0.284499	0.241629	0.254772	0.177129	0.491168	0.0645004	0.869657	M1 cell division/mitochondrion|0.7123
VTI1A|Q96AJ9	1.57305	0.212402	0.0980351	0.255965	0.103234	0.235161	-0.00519848	0.994513	M1 cell division/mitochondrion|0.6823
NOS1|P29475	3.01041	0.0536696	0.284284	0.256917	0.449505	0.0415655	-0.165221	0.520339	M8 muscle|0.763
GAS6|Q14393	1.26901	0.28551	0.112235	0.257018	0.0656774	0.636559	0.046558	0.715935	M3 CNS development/integrin|0.5433
PILRA|Q9UKJ1	1.96582	0.145311	0.177721	0.257241	0.222021	0.133411	-0.0442993	0.886097	M2 TNF-signaling/cell adhesion|0.6447
HNRNPK|P61978	1.43476	0.242939	0.406169	0.257747	0.150903	0.833308	0.255266	0.467218	M1 cell division/mitochondrion|0.7272
SPP1|P10451	2.00028	0.140571	0.205183	0.258425	0.0138243	0.994018	0.191358	0.191585	M7 cell morphogenesis|0.3774
GSTM4|Q03013	1.26028	0.287954	0.516842	0.258827	0.305705	0.631915	0.211137	0.724391	M1 cell division/mitochondrion|0.3172
DBN1|Q16643	2.65872	0.0748897	0.198871	0.259788	0.296498	0.0597506	-0.0976275	0.629134	M1 cell division/mitochondrion|0.7255
FARSA|Q9Y285	2.48747	0.0881502	0.404424	0.260008	-0.043086	0.985181	0.44751	0.100693	M1 cell division/mitochondrion|0.6257
S100A16|Q96FQ6	1.79718	0.170974	-0.374973	0.262863	-0.0540249	0.973287	-0.320948	0.251823	AllKmeAvg:0.0543
SIRT5|Q9NXA8	1.4837	0.23165	-0.352356	0.26365	-0.358352	0.26645	0.00599625	0.999446	AllKmeAvg:0.0854
MICALL2|Q8IY33	1.81589	0.167913	0.427319	0.264067	0.513104	0.160589	-0.0857851	0.92594	M1 cell division/mitochondrion|0.4869
RAB37|Q96AX2	1.54	0.219421	0.405864	0.26438	0.10939	0.910182	0.296474	0.37211	M1 cell division/mitochondrion|0.6309
GMPR|P36959	1.2402	0.293652	0.19839	0.264568	0.116872	0.639	0.0815183	0.725556	M1 cell division/mitochondrion|0.7027
FRMD7|Q6ZUT3	1.26729	0.285989	0.254513	0.264583	0.13437	0.697598	0.120143	0.655204	AllKmeAvg:0.0278
GIGYF2|Q6Y7W6	1.44003	0.241695	0.317694	0.265802	0.315179	0.285963	0.0025153	0.999881	M1 cell division/mitochondrion|0.5873
CCN1|O00622	3.62095	0.0302523	0.397197	0.265965	-0.165426	0.799614	0.562623	0.0264386	M4 cell metabolism|0.5735
KRT18|P05783	1.97953	0.143405	0.353931	0.266815	0.451982	0.129205	-0.0980512	0.864816	M4 cell metabolism|0.7604
PKN3|Q6P5Z2	1.74131	0.180461	0.426538	0.268174	0.0672545	0.968572	0.359284	0.268121	M1 cell division/mitochondrion|0.524
WNT9A|O14904	1.87088	0.159338	0.125259	0.269061	0.0109442	0.990279	0.114315	0.220583	M2 TNF-signaling/cell adhesion|0.3923
RNF43|Q68DV7	1.40351	0.250438	-0.422086	0.269126	-0.151535	0.848069	-0.270552	0.464941	M7 cell morphogenesis|0.3409
SUGT1|Q9Y2Z0	1.47938	0.232624	0.253408	0.269755	0.0763725	0.890476	0.177036	0.403985	M1 cell division/mitochondrion|0.8235
FOXO1|Q12778	1.62129	0.202695	0.285768	0.270722	0.0608541	0.943841	0.224914	0.318705	M1 cell division/mitochondrion|0.7088
PRSS2|P07478	1.81456	0.168129	0.281308	0.271185	0.0327128	0.982925	0.248595	0.238338	M9 digestion|0.7483
DNMBP|Q6XZF7	1.91032	0.153292	0.192798	0.272312	0.24317	0.139894	-0.0503724	0.880574	M1 cell division/mitochondrion|0.5233
GHRL|Q9UBU3	1.6592	0.195385	-0.425802	0.272738	-0.487829	0.196277	0.062027	0.961237	AllKmeAvg:-0.0658
PRDX1|Q06830	2.26202	0.10934	0.260318	0.273248	0.363387	0.0916894	-0.103069	0.747787	M1 cell division/mitochondrion|0.5774
AMDHD2|Q9Y303	2.21725	0.114131	0.235184	0.273284	-0.0110963	0.997185	0.246281	0.137132	M1 cell division/mitochondrion|0.4389
OMD|Q99983	1.41409	0.247873	0.178477	0.274595	0.0595404	0.869255	0.118937	0.442938	M3 CNS development/integrin|0.52
STX8|Q9UNK0	1.2429	0.29288	0.261288	0.275354	0.21667	0.425069	0.0446175	0.947518	M1 cell division/mitochondrion|0.5753
SUGP1|Q8IWZ8	2.94846	0.0569047	0.217688	0.27537	0.349772	0.0443209	-0.132084	0.509225	M1 cell division/mitochondrion|0.6676
TNFSF9|P41273	1.50413	0.227097	-0.311553	0.275889	-0.0835122	0.913757	-0.228041	0.37658	AllKmeAvg:0.0445
LGALS7_LGALS7B|P47929	1.53313	0.220792	0.199054	0.276009	0.0497289	0.92466	0.149325	0.358853	M2 TNF-signaling/cell adhesion|0.3795
CD300C|Q08708	2.44592	0.091714	0.190357	0.276088	0.278438	0.0746395	-0.0880814	0.674906	M2 TNF-signaling/cell adhesion|0.6884
ATRAID|Q6UW56	4.06423	0.0200323	0.166496	0.27624	0.311466	0.0156555	-0.144969	0.253283	M2 TNF-signaling/cell adhesion|0.6363
MMP7|P09237	2.04831	0.134223	0.13686	0.277189	0.000800251	0.999957	0.13606	0.169354	AllKmeAvg:0.1389
IL3RA|P26951	2.54893	0.0832351	0.213036	0.277672	-0.0374388	0.962193	0.250475	0.0891416	M3 CNS development/integrin|0.3932
MYO9B|Q13459	1.31853	0.272138	0.284545	0.278016	0.263705	0.347913	0.0208399	0.990361	M1 cell division/mitochondrion|0.5995
GET3|O43681	1.4815	0.232145	0.261503	0.279569	0.0712523	0.911912	0.190251	0.384795	M1 cell division/mitochondrion|0.6386
ANKRA2|Q9H9E1	1.31205	0.273774	0.360142	0.279587	0.334846	0.346589	0.0252962	0.991024	AllKmeAvg:0.0164
ARL2BP|Q9Y2Y0	1.66761	0.1938	0.246176	0.280716	0.287905	0.190568	-0.0417294	0.949029	M1 cell division/mitochondrion|0.7543
CD4|P01730	1.84279	0.163609	0.14855	0.282003	0.186378	0.150338	-0.0378276	0.889118	M2 TNF-signaling/cell adhesion|0.5859
CALCA|P01258	5.88075	0.0038269	0.267748	0.282042	0.594552	0.00351222	-0.326803	0.0734832	M4 cell metabolism|0.4773
GSTA3|Q16772	1.24194	0.293153	0.369208	0.282907	0.172703	0.764488	0.196504	0.600882	M4 cell metabolism|0.6667
EPCAM|P16422	2.41359	0.0945884	-0.419067	0.283392	-0.615422	0.0770766	0.196355	0.67379	AllKmeAvg:-0.0503
PRSS22|Q9GZN4	1.83561	0.164747	0.154856	0.283591	0.0121089	0.992512	0.142747	0.222118	M2 TNF-signaling/cell adhesion|0.398
FGF19|O95750	2.9443	0.057129	0.354206	0.284855	-0.104026	0.899865	0.458231	0.0551071	AllKmeAvg:0.1646
UHRF2|Q96PU4	1.16882	0.314861	0.372516	0.284906	0.220899	0.651682	0.151617	0.743014	AllKmeAvg:0.0478
PILRB|Q9UKJ0	1.17547	0.312819	0.238766	0.284934	0.18172	0.495259	0.0570454	0.902471	M2 TNF-signaling/cell adhesion|0.5327
GSTA1|P08263	1.27841	0.282903	0.371892	0.285613	0.154315	0.810689	0.217577	0.543392	M4 cell metabolism|0.8257
SCN3A|Q9NY46	1.42931	0.244228	-1.38618	0.286711	-1.44973	0.269984	0.0635507	0.996242	AllKmeAvg:0.0038
PTPN1|P18031	1.40549	0.249957	0.25457	0.289008	0.263655	0.279067	-0.00908471	0.997736	M1 cell division/mitochondrion|0.7656
SERPINI2|O75830	2.30095	0.105341	0.312941	0.289767	-0.0351271	0.984897	0.348068	0.118327	M9 digestion|0.6176
TPMT|P51580	1.60528	0.205865	0.357067	0.290341	0.414335	0.204048	-0.0572679	0.955448	M1 cell division/mitochondrion|0.7147
PCDH17|O14917	1.1379	0.324525	0.207175	0.291468	0.133481	0.609134	0.0736934	0.800179	M2 TNF-signaling/cell adhesion|0.3787
APOM|O95445	1.58343	0.210273	-0.1502	0.292361	-0.173264	0.209642	0.0230636	0.959312	M3 CNS development/integrin|0.3068
RBP7|Q96R05	3.60639	0.0306664	0.189948	0.292804	0.34376	0.0239449	-0.153812	0.320878	M5 chemotaxis|0.5901
VWF|P04275	1.4859	0.231155	0.289064	0.294012	0.318467	0.241433	-0.0294032	0.982014	M5 chemotaxis|0.3607
SMS|P52788	1.47501	0.233615	0.385536	0.294385	0.0915041	0.935094	0.294032	0.365829	M1 cell division/mitochondrion|0.5794
ENAH|Q8N8S7	2.46237	0.0903864	0.228598	0.294605	0.345049	0.0731099	-0.116451	0.641264	M8 muscle|0.3782
CFC1|P0CG37	1.22163	0.299026	0.280191	0.294636	0.123929	0.792654	0.156262	0.582315	M6 cellular detoxification|0.3287
LAYN|Q6UX15	2.13555	0.123434	0.159919	0.294721	0.223677	0.104298	-0.0637588	0.757836	M2 TNF-signaling/cell adhesion|0.7534
HPGDS|O60760	2.04825	0.134232	-0.188277	0.295175	0.00639652	0.998628	-0.194674	0.161375	M3 CNS development/integrin|0.3494
DSC2|Q02487	1.20156	0.304945	0.165765	0.295745	0.144354	0.410678	0.0214112	0.971301	M2 TNF-signaling/cell adhesion|0.6875
TMPRSS15|P98073	1.12218	0.329555	0.435794	0.296166	0.295229	0.582458	0.140565	0.834448	M4 cell metabolism|0.4037
RECK|O95980	1.38199	0.255739	0.0890021	0.296489	0.0925567	0.28361	-0.0035546	0.997225	M3 CNS development/integrin|0.524
IL10RB|Q08334	1.93086	0.150288	0.1521	0.296701	0.201475	0.132323	-0.0493745	0.832741	M2 TNF-signaling/cell adhesion|0.77
FGFBP3|Q8TAT2	1.27578	0.283631	0.16438	0.297196	0.157229	0.344142	0.00715125	0.996715	M1 cell division/mitochondrion|0.3555
DTX3|Q8N9I9	1.49932	0.22816	0.116181	0.297265	0.129891	0.23467	-0.0137103	0.976088	M2 TNF-signaling/cell adhesion|0.5461
HYOU1|Q9Y4L1	1.12848	0.32753	0.0779488	0.297584	0.0579457	0.523466	0.0200032	0.892074	M2 TNF-signaling/cell adhesion|0.5071
ECHDC3|Q96DC8	1.54477	0.21831	0.461008	0.297936	0.0864466	0.959362	0.374562	0.323669	M4 cell metabolism|0.4981
PSMG3|Q9BT73	1.91796	0.152167	0.19058	0.298712	0.00181536	0.999893	0.188765	0.189987	M6 cellular detoxification|0.8577
TAB2|Q9NYJ8	1.14592	0.32199	0.277243	0.299006	0.221696	0.47474	0.0555475	0.93297	M1 cell division/mitochondrion|0.7001
ZP3|P21754	1.14133	0.323439	-1.05675	0.299988	-0.567067	0.714318	-0.489687	0.691704	AllKmeAvg:-0.0823
ADAMTS15|Q8TE58	1.68465	0.190629	0.231054	0.300293	0.282798	0.179713	-0.0517435	0.917276	M2 TNF-signaling/cell adhesion|0.4809
PAPPA|Q13219	2.65896	0.0749701	0.293298	0.302056	0.465246	0.0595391	-0.171948	0.562588	AllKmeAvg:-0.0358
SYAP1|Q96A49	1.1708	0.314252	0.235368	0.302721	0.202592	0.426148	0.0327755	0.967361	M1 cell division/mitochondrion|0.6834
CSPG4|Q6UVK1	1.15664	0.318631	0.137383	0.30384	0.0670303	0.759294	0.0703523	0.640928	M3 CNS development/integrin|0.5861
PFDN4|Q9NQP4	1.15249	0.319928	0.399077	0.304676	0.195597	0.757895	0.203481	0.644038	AllKmeAvg:0.1191
EIF2AK3|Q9NZJ5	1.38884	0.254039	0.304566	0.305021	0.325248	0.273434	-0.0206812	0.992188	M1 cell division/mitochondrion|0.4685
KLB|Q86Z14	1.09693	0.3378	-0.338891	0.305643	-0.209148	0.645724	-0.129743	0.780327	AllKmeAvg:-0.0202
DUSP3|P51452	2.08406	0.129691	0.589619	0.305851	-0.0416909	0.994245	0.63131	0.150132	M1 cell division/mitochondrion|0.337
DCBLD2|Q96PD2	1.66221	0.194816	-0.166806	0.30605	-0.0178716	0.986844	-0.148934	0.265017	M7 cell morphogenesis|0.3661
DRAXIN|Q8NBI3	1.49034	0.23016	0.190597	0.306981	0.216659	0.232693	-0.0260625	0.968877	M2 TNF-signaling/cell adhesion|0.4153
LTBR|P36941	1.89553	0.155493	0.159976	0.307007	0.213221	0.136683	-0.0532459	0.829514	M2 TNF-signaling/cell adhesion|0.7595
FMNL1|O95466	1.23033	0.296496	0.479821	0.307186	0.185509	0.842374	0.294312	0.532243	AllKmeAvg:0.135
PHYKPL|Q8IUZ5	1.08853	0.340589	0.133573	0.307567	0.0846677	0.632054	0.0489051	0.797954	M1 cell division/mitochondrion|0.4725
SERPINA4|P29622	1.46572	0.235735	-0.0971259	0.307576	-0.0203716	0.950742	-0.0767543	0.353495	AllKmeAvg:0.0068
RETN|Q9HD89	1.55663	0.215812	0.182738	0.307734	0.214863	0.211263	-0.0321258	0.949199	M2 TNF-signaling/cell adhesion|0.4328
ANGPTL4|Q9BY76	2.19768	0.116292	0.177473	0.307837	0.257233	0.0966	-0.0797606	0.712271	M5 chemotaxis|0.5049
PTPRR|Q15256	1.23416	0.295389	-0.176046	0.308219	-0.0667981	0.848104	-0.109248	0.52543	M7 cell morphogenesis|0.8358
IL7R|P16871	1.38632	0.254664	0.234276	0.308713	0.0603047	0.926992	0.173972	0.399782	M3 CNS development/integrin|0.3373
CA2|P00918	1.91049	0.153267	0.240356	0.309007	-0.00240921	0.999885	0.242766	0.186853	M6 cellular detoxification|0.9092
LY6D|Q14210	1.08031	0.343342	0.189774	0.310284	0.132779	0.574635	0.0569947	0.859959	M2 TNF-signaling/cell adhesion|0.6328
GFRAL|Q6UXV0	1.1102	0.333442	0.302501	0.310532	0.242363	0.48467	0.0601379	0.936001	AllKmeAvg:0.1351
AARSD1|Q9BTE6	1.94017	0.148946	0.21083	0.310585	-0.00537088	0.999261	0.216201	0.17897	M6 cellular detoxification|0.7581
MN1|Q10571	1.16906	0.314785	0.865124	0.311003	0.773337	0.407266	0.0917877	0.981351	AllKmeAvg:0.0323
DCTN6|O00399	1.58659	0.209631	0.483334	0.311367	0.0643504	0.980055	0.418983	0.290891	M1 cell division/mitochondrion|0.6285
TNFSF13|O75888	1.07482	0.345194	0.117205	0.311664	0.0759573	0.622505	0.0412478	0.81366	M2 TNF-signaling/cell adhesion|0.3443
NT5C|Q8TCD5	1.10351	0.33563	0.326579	0.311909	0.175453	0.721675	0.151126	0.700774	M1 cell division/mitochondrion|0.6641
FSTL1|Q12841	1.08782	0.340828	0.101784	0.311996	0.0586676	0.687217	0.0431167	0.742215	M2 TNF-signaling/cell adhesion|0.3819
IL1R1|P14778	3.14861	0.0471112	0.103974	0.312451	0.181263	0.0370357	-0.0772892	0.402829	M2 TNF-signaling/cell adhesion|0.3579
EZR|P15311	3.88598	0.0236345	0.12243	0.313129	0.235265	0.0190196	-0.112836	0.250048	M2 TNF-signaling/cell adhesion|0.3068
VWA1|Q6PCB0	1.19674	0.306384	0.193649	0.313256	0.0774178	0.83502	0.116231	0.552111	M5 chemotaxis|0.5054
RRM2B|Q7LG56	1.07383	0.345529	0.234971	0.314787	0.139973	0.672044	0.0949979	0.763723	M1 cell division/mitochondrion|0.6264
OBP2B|Q9NPH6	1.12122	0.329863	-0.281376	0.314951	-0.237882	0.451225	-0.0434935	0.961262	AllKmeAvg:-0.0429
OSCAR|Q8IYS5	3.44989	0.0355004	0.153229	0.315693	0.279853	0.0281062	-0.126624	0.32938	M2 TNF-signaling/cell adhesion|0.5189
CNTN2|Q02246	1.16543	0.315905	-0.236885	0.316094	-0.215411	0.400015	-0.0214737	0.986542	M3 CNS development/integrin|0.4798
THBD|P07204	2.50406	0.0867672	0.131227	0.316407	0.205952	0.0696826	-0.0747245	0.588364	M2 TNF-signaling/cell adhesion|0.743
CLINT1|Q14677	1.25361	0.289833	0.334552	0.31706	0.334258	0.332748	0.000294283	0.999999	AllKmeAvg:0.1054
RNASE6|Q93091	3.46278	0.0350743	0.127833	0.317069	0.234283	0.0278099	-0.10645	0.325251	M2 TNF-signaling/cell adhesion|0.6051
CPB1|P15086	4.42117	0.0144085	0.29606	0.317257	-0.211029	0.569026	0.507089	0.0106746	M9 digestion|0.8325
TCN2|P20062	2.11697	0.125656	0.13387	0.318517	0.193249	0.105117	-0.059379	0.725524	AllKmeAvg:0.1882
PAK4|O96013	1.19739	0.306191	0.278012	0.318774	0.264941	0.368724	0.0130705	0.996389	M1 cell division/mitochondrion|0.7918
ACAN|P16112	1.27792	0.283039	0.108055	0.318954	0.0333631	0.899463	0.0746916	0.461388	M3 CNS development/integrin|0.5693
CD80|P33681	1.17922	0.311674	0.164222	0.318962	0.0654122	0.838482	0.0988094	0.555693	M2 TNF-signaling/cell adhesion|0.4887
EGFR|P00533	1.06035	0.350121	-0.0730836	0.318993	-0.043824	0.671659	-0.0292596	0.770072	M3 CNS development/integrin|0.517
WASF1|Q92558	1.37866	0.256569	0.319453	0.319613	0.351038	0.267738	-0.0315843	0.984167	M1 cell division/mitochondrion|0.7108
MYL3|P08590	1.18259	0.31065	0.41194	0.319897	0.38795	0.37846	0.0239901	0.994482	M8 muscle|0.7887
APOH|P02749	1.34919	0.26404	-0.159003	0.320761	-0.172036	0.279656	0.0130336	0.989124	AllKmeAvg:0.0363
VSTM1|Q6UX27	1.25215	0.290247	0.308568	0.321068	0.31155	0.329203	-0.00298245	0.999848	M5 chemotaxis|0.4308
FEN1|P39748	1.04519	0.355361	0.333402	0.321822	0.214295	0.63549	0.119107	0.81338	AllKmeAvg:0.1442
ADGRG1|Q9Y653	1.10802	0.334155	0.362817	0.322801	0.170871	0.783933	0.191946	0.637469	M5 chemotaxis|0.3956
IL25|Q9H293	2.82189	0.0641463	0.203924	0.323087	0.342332	0.0508356	-0.138409	0.47826	M2 TNF-signaling/cell adhesion|0.3375
PIKFYVE|Q9Y2I7	1.1048	0.335207	0.287883	0.323938	0.13546	0.784871	0.152423	0.637918	M1 cell division/mitochondrion|0.6818
GLB1|P16278	1.03977	0.357251	0.193758	0.324182	0.121938	0.649269	0.0718197	0.801822	M1 cell division/mitochondrion|0.4753
EIF5|P55010	1.53737	0.219885	0.290994	0.324471	0.0375371	0.981931	0.253457	0.300459	M1 cell division/mitochondrion|0.7043
LRRC25|Q8N386	1.79254	0.171743	0.22016	0.324627	0.292283	0.152218	-0.0721232	0.841625	M2 TNF-signaling/cell adhesion|0.4965
CACNB1|Q02641	1.60298	0.206324	0.611903	0.32687	0.0547498	0.991322	0.557153	0.27157	AllKmeAvg:0.0691
SATB1|Q01826	1.14126	0.32346	0.195802	0.327283	0.180692	0.40063	0.0151095	0.990527	M1 cell division/mitochondrion|0.4065
RIDA|P52758	1.04853	0.354199	0.180833	0.327316	0.140141	0.523422	0.0406921	0.922332	M4 cell metabolism|0.7556
EDF1|O60869	1.15496	0.319155	0.31185	0.328817	0.29413	0.386368	0.0177202	0.994874	M1 cell division/mitochondrion|0.8066
MOCS2|O96007	1.57007	0.213016	0.165058	0.329566	0.203538	0.200317	-0.0384799	0.917382	M1 cell division/mitochondrion|0.6035
DUSP29|Q68J44	1.82158	0.166993	0.54959	0.329691	0.742568	0.14638	-0.192979	0.822621	M8 muscle|0.5821
CPOX|P36551	1.14678	0.321718	0.161782	0.330017	0.151839	0.391151	0.00994309	0.994026	AllKmeAvg:0.1008
CRX|O43186	1.56928	0.21318	0.588045	0.330355	0.725939	0.200309	-0.137893	0.916629	AllKmeAvg:0.0194
EPHB4|P54760	3.12763	0.0480519	0.105875	0.331361	0.188569	0.0381984	-0.0826944	0.386038	M2 TNF-signaling/cell adhesion|0.6868
IMMT|Q16891	2.96229	0.0561653	0.189812	0.331473	0.329662	0.0446016	-0.139849	0.428321	M1 cell division/mitochondrion|0.4002
SNX18|Q96RF0	1.71102	0.185826	0.287543	0.334335	0.377318	0.166568	-0.0897748	0.858569	M1 cell division/mitochondrion|0.4881
PRUNE2|Q8WUY3	1.09845	0.337298	0.220145	0.336042	0.199057	0.424111	0.0210878	0.985788	M4 cell metabolism|0.5104
SEPTIN7|Q16181	1.14065	0.323653	0.286432	0.336597	0.108621	0.858905	0.177811	0.551302	M1 cell division/mitochondrion|0.4099
ICAM1|P05362	1.68244	0.191039	0.114022	0.337264	0.148837	0.172037	-0.034815	0.865297	M2 TNF-signaling/cell adhesion|0.4939
TSPAN15|O95858	1.00377	0.370085	0.320012	0.337963	0.231403	0.578128	0.0886095	0.88799	AllKmeAvg:0.093
AKR1C4|P17516	1.44621	0.240248	0.44163	0.338133	0.523346	0.233852	-0.0817167	0.948312	AllKmeAvg:0.168
ACVRL1|P37023	5.07198	0.00794402	0.097954	0.338367	0.218447	0.00734148	-0.120493	0.102824	M2 TNF-signaling/cell adhesion|0.6324
FTCD|O95954	1.05035	0.353566	0.296883	0.339098	0.143928	0.781502	0.152956	0.664737	M4 cell metabolism|0.7568
NEDD4L|Q96PU5	1.87479	0.158635	0.218213	0.341225	-0.0141772	0.995593	0.23239	0.181862	M1 cell division/mitochondrion|0.3519
EFCAB2|Q5VUJ9	1.00359	0.370152	0.223015	0.34141	0.127714	0.710789	0.0953007	0.756055	M1 cell division/mitochondrion|0.5299
KDM3A|Q9Y4C1	2.18072	0.118199	-0.385577	0.341857	-0.58481	0.0974419	0.199233	0.665217	AllKmeAvg:-0.0415
CNST|Q6PJW8	1.02108	0.363858	0.281039	0.342537	0.1463	0.754695	0.134738	0.7043	M1 cell division/mitochondrion|0.5996
SFTPA1|Q8IWL2	0.989638	0.375252	-0.266436	0.342745	-0.191237	0.586897	-0.0751983	0.885327	M3 CNS development/integrin|0.3086
C2|P06681	1.07342	0.345668	0.141879	0.342849	0.127454	0.435549	0.0144247	0.984301	M4 cell metabolism|0.5213
CCL8|P80075	1.3631	0.260487	0.261193	0.345014	0.300633	0.260048	-0.0394401	0.965909	M6 cellular detoxification|0.3867
NDRG1|Q92597	1.02682	0.361815	0.357497	0.345619	0.300416	0.485389	0.057081	0.962024	AllKmeAvg:0.1762
CCL17|Q92583	1.21507	0.300946	0.305949	0.346021	0.320949	0.326563	-0.0150001	0.996359	M1 cell division/mitochondrion|0.5232
EGFLAM|Q63HQ2	1.22399	0.298336	0.149786	0.346823	0.15851	0.321072	-0.00872357	0.994877	M3 CNS development/integrin|0.3632
LPA|P08519	1.16351	0.316498	0.69209	0.347004	0.697666	0.356352	-0.00557616	0.999902	M5 chemotaxis|0.3124
BTN3A2|P78410	0.987226	0.37614	0.152563	0.347383	0.116081	0.553906	0.0364814	0.917266	M2 TNF-signaling/cell adhesion|0.3825
CAT|P04040	2.43602	0.0925848	0.166531	0.347813	-0.0471133	0.921138	0.213644	0.0901489	M6 cellular detoxification|0.8169
WFIKKN2|Q8TEU8	0.99148	0.374574	-0.125008	0.347822	-0.0971638	0.540356	-0.0278437	0.927885	M3 CNS development/integrin|0.3842
APOC1|P02654	1.5004	0.227921	-0.151001	0.34797	-0.186882	0.214261	0.0358809	0.918385	AllKmeAvg:-0.0598
GNAS|O95467	0.989684	0.375235	0.386513	0.348207	0.215734	0.727341	0.170778	0.745767	AllKmeAvg:0.0921
CCL3|P10147	1.99158	0.141752	0.299263	0.34849	0.437103	0.119326	-0.13784	0.727301	M5 chemotaxis|0.5078
UROS|P10746	1.35745	0.261924	0.399609	0.348633	0.0708584	0.968295	0.328751	0.365692	AllKmeAvg:0.0831
CCN5|O76076	1.70377	0.187134	0.168984	0.34875	0.226458	0.165922	-0.057474	0.840433	M2 TNF-signaling/cell adhesion|0.5813
FGF21|Q9NSA1	1.8952	0.155542	-0.530414	0.349269	0.048033	0.991644	-0.578447	0.174276	M4 cell metabolism|0.4587
B2M|P61769	3.88379	0.0236826	0.13265	0.349507	0.266618	0.0198257	-0.133968	0.222618	M2 TNF-signaling/cell adhesion|0.6192
ADAM12|O43184	1.64966	0.197199	0.213623	0.350009	0.281463	0.17697	-0.0678395	0.859784	M2 TNF-signaling/cell adhesion|0.3447
CD200R1|Q8TD46	4.28978	0.0162627	0.143303	0.351225	0.30162	0.0141173	-0.158317	0.168223	M2 TNF-signaling/cell adhesion|0.3704
HDAC8|Q9BY41	1.35097	0.263584	0.497928	0.352106	0.0862512	0.970005	0.411677	0.365563	AllKmeAvg:0.0566
HMOX1|P09601	2.22662	0.113111	0.192031	0.352268	0.298672	0.0927705	-0.10664	0.633058	AllKmeAvg:0.1041
STX5|Q13190	4.10555	0.0192804	0.303279	0.352851	-0.222959	0.58066	0.526238	0.0144349	M1 cell division/mitochondrion|0.4205
CABP2|Q9NPB3	0.991025	0.374741	0.49713	0.352941	0.260008	0.75876	0.237121	0.713756	M1 cell division/mitochondrion|0.4197
CCDC28A|Q8IWP9	1.02394	0.36284	0.33049	0.353145	0.152961	0.805542	0.17753	0.652512	AllKmeAvg:-0.0237
ATXN2|Q99700	0.996425	0.372762	0.514912	0.354037	0.26042	0.773033	0.254492	0.69708	AllKmeAvg:0.1041
NME3|Q13232	2.6724	0.0739224	0.0857116	0.355818	-0.032098	0.868771	0.11781	0.0677751	M3 CNS development/integrin|0.5598
FOXJ3|Q9UPW0	0.952376	0.389227	0.179973	0.355938	0.126798	0.60936	0.0531743	0.879247	M1 cell division/mitochondrion|0.6439
DOC2B|Q14184	1.22483	0.298092	-0.451237	0.35795	-0.110826	0.941558	-0.340411	0.437604	AllKmeAvg:0.0209
PMS1|P54277	1.03119	0.36027	0.487379	0.358303	0.210295	0.830802	0.277084	0.624272	AllKmeAvg:0.0788
PCDH9|Q9HC56	1.4263	0.244946	0.150363	0.360586	0.184156	0.232543	-0.0337936	0.929071	M3 CNS development/integrin|0.3679
GAGE2A|Q6NT46	1.69547	0.188643	-0.461179	0.361565	0.0140746	0.999079	-0.475253	0.220299	AllKmeAvg:0.0619
ALPP|P05187	1.7989	0.170692	-0.420531	0.36266	0.0331282	0.993899	-0.453659	0.192099	AllKmeAvg:0.0817
RELT|Q969Z4	5.6015	0.00491876	0.129582	0.362848	0.310714	0.00506784	-0.181132	0.0652888	M2 TNF-signaling/cell adhesion|0.7278
AGRP|O00253	1.8388	0.16424	0.207406	0.363344	-0.0201624	0.990742	0.227568	0.182282	M5 chemotaxis|0.4683
ADAMTS4|O75173	0.929386	0.398113	0.22538	0.364158	0.154591	0.631786	0.0707889	0.867496	M5 chemotaxis|0.3515
EIF4G3|O43432	0.934595	0.396082	0.310308	0.365072	0.229343	0.587847	0.0809656	0.906733	M1 cell division/mitochondrion|0.7265
MSLNL|Q96KJ4	0.965242	0.384342	-0.44712	0.36531	-0.226759	0.778053	-0.22036	0.706172	AllKmeAvg:0.0669
KLK1|P06870	0.934742	0.396024	0.549443	0.365968	0.411704	0.580042	0.137739	0.913779	AllKmeAvg:0.0801
CCL7|P80098	1.54822	0.217581	0.350668	0.368165	0.00922541	0.999328	0.341443	0.264618	M5 chemotaxis|0.6449
WASL|O00401	1.86597	0.15999	-0.635839	0.36879	-0.924192	0.136125	0.288353	0.746784	AllKmeAvg:0.0973
ICAM2|P13598	2.21653	0.11421	0.149418	0.369021	0.237267	0.0937753	-0.0878485	0.613166	AllKmeAvg:0.1163
MYBPC2|Q14324	3.2521	0.0427399	0.411051	0.369387	0.781968	0.0350901	-0.370916	0.31954	M8 muscle|0.7175
WASF3|Q9UPY6	0.94402	0.392433	0.552489	0.369552	0.444283	0.537683	0.108206	0.94694	M1 cell division/mitochondrion|0.521
PXN|P49023	1.40149	0.250931	0.212638	0.369778	0.261774	0.237556	-0.0491358	0.926978	M5 chemotaxis|0.4949
AHSP|Q9NZD4	1.50225	0.227512	0.296252	0.369966	0.0136848	0.99794	0.282567	0.280714	M6 cellular detoxification|0.7253
ACRBP|Q8NEB7	0.914282	0.404063	0.148929	0.370463	0.1039	0.626992	0.0450291	0.878555	M1 cell division/mitochondrion|0.4703
IGFBP4|P22692	3.23071	0.0436081	0.186666	0.371162	0.354832	0.0358201	-0.168166	0.322468	M2 TNF-signaling/cell adhesion|0.7414
DNPEP|Q9ULA0	3.20427	0.0447065	0.253817	0.371831	0.48109	0.0366974	-0.227272	0.327517	M1 cell division/mitochondrion|0.434
LSM1|O15116	1.26871	0.285592	0.421713	0.373168	0.487518	0.284019	-0.0658044	0.966307	AllKmeAvg:0.1439
TNFRSF11B|O00300	1.14064	0.323657	0.123424	0.373248	0.0336778	0.931229	0.0897457	0.47855	M3 CNS development/integrin|0.342
TYRP1|P17643	1.13535	0.325335	0.194892	0.373778	0.0537743	0.929837	0.141118	0.481996	AllKmeAvg:0.0918
MTSS2|Q765P7	1.03586	0.358623	0.267612	0.37403	0.257502	0.417074	0.0101099	0.997997	M1 cell division/mitochondrion|0.6809
BAG6|P46379	1.29621	0.278035	0.10064	0.374083	0.11839	0.272698	-0.0177503	0.957267	M1 cell division/mitochondrion|0.5487
PEAR1|Q5VY43	1.02695	0.361769	0.0753389	0.376794	0.0280487	0.877003	0.0472902	0.579675	M3 CNS development/integrin|0.5046
AKAP12|Q02952	1.13232	0.326301	0.149639	0.376802	0.15904	0.347772	-0.0094018	0.994511	M3 CNS development/integrin|0.3591
MKI67|P46013	1.27718	0.283243	0.237868	0.377493	0.0384169	0.975615	0.199451	0.380746	AllKmeAvg:0.114
WAS|P42768	1.23709	0.29463	0.390209	0.37759	0.0702913	0.969811	0.319918	0.403236	M1 cell division/mitochondrion|0.3737
LHPP|Q9H008	2.13338	0.123691	0.194274	0.377695	-0.0472771	0.945545	0.241551	0.123658	M6 cellular detoxification|0.7825
IGFBP7|Q16270	0.946846	0.391346	0.0904246	0.377941	0.0772535	0.504709	0.0131711	0.970953	M2 TNF-signaling/cell adhesion|0.4396
PECAM1|P16284	1.63498	0.200023	0.114053	0.377977	0.15634	0.176352	-0.0422863	0.826511	M1 cell division/mitochondrion|0.4104
KIF1C|O43896	3.75986	0.0265767	0.175762	0.378221	0.360673	0.0227636	-0.18491	0.221782	M1 cell division/mitochondrion|0.3574
CPPED1|Q9BRF8	1.07684	0.344509	0.192068	0.378379	0.195426	0.380987	-0.00335756	0.999576	M1 cell division/mitochondrion|0.3817
CD58|P19256	0.893522	0.41239	0.0814243	0.379774	0.0584113	0.618168	0.023013	0.895566	M3 CNS development/integrin|0.6818
CD86|P42081	3.71515	0.0277071	0.131282	0.379808	0.268493	0.0236878	-0.137211	0.227539	M2 TNF-signaling/cell adhesion|0.4295
SCARF2|Q96GP6	0.940575	0.393763	0.136701	0.381035	0.0650485	0.809225	0.0716522	0.686141	M2 TNF-signaling/cell adhesion|0.5593
MFAP3|P55082	1.62513	0.201942	0.328466	0.381164	-0.012991	0.998535	0.341457	0.232345	AllKmeAvg:0.0545
TP73|O15350	0.885393	0.415698	0.819898	0.381664	0.558562	0.649324	0.261336	0.869791	AllKmeAvg:0.0673
NIT1|Q86X76	1.50389	0.22715	0.116835	0.381972	0.00224757	0.999654	0.114587	0.272795	M1 cell division/mitochondrion|0.6809
TSC22D1|Q15714	1.79778	0.170876	0.313656	0.3822	-0.0376218	0.986647	0.351278	0.185612	M1 cell division/mitochondrion|0.4646
EPB41L5|Q9HCM4	1.25429	0.289641	-0.528259	0.383124	-0.0864651	0.975344	-0.441794	0.388258	AllKmeAvg:0.0179
FRZB|Q92765	0.894408	0.412032	0.101749	0.383309	0.0775141	0.58463	0.0242352	0.925323	AllKmeAvg:0.0881
FGF23|Q9GZV9	1.07308	0.34578	0.214565	0.383548	0.220662	0.378397	-0.00609732	0.998895	M2 TNF-signaling/cell adhesion|0.3685
STAU1|O95793	1.56147	0.214801	0.368384	0.384325	-0.00561282	0.999784	0.373997	0.251219	M1 cell division/mitochondrion|0.4588
TANK|Q92844	0.962699	0.385371	0.3222	0.386103	0.133423	0.853891	0.188777	0.63387	M1 cell division/mitochondrion|0.4081
AP2B1|P63010	0.952527	0.389169	0.443766	0.386472	0.192547	0.840742	0.251219	0.648874	M1 cell division/mitochondrion|0.4617
CD300A|Q9UGN4	2.17894	0.118401	0.150081	0.386652	0.242038	0.0976104	-0.0919571	0.602956	M2 TNF-signaling/cell adhesion|0.6587
PTPRS|Q13332	0.882308	0.416961	0.102864	0.386721	0.0768685	0.599399	0.0259959	0.917094	M3 CNS development/integrin|0.5522
PNLIPRP2|P54317	1.10158	0.336266	1.26821	0.387363	0.341147	0.935561	0.927062	0.488393	AllKmeAvg:0.0334
ERC2|O15083	2.14362	0.122482	0.339029	0.387484	-0.0909634	0.935902	0.429992	0.120471	M1 cell division/mitochondrion|0.525
TDGF1|P13385	0.904641	0.407909	-1.27916	0.387758	-1.04921	0.541169	-0.229953	0.957249	AllKmeAvg:0.0325
PHOSPHO1|Q8TCT1	1.2196	0.29962	0.179646	0.390218	0.208828	0.29671	-0.0291826	0.965181	AllKmeAvg:0.0969
LTBP3|Q9NS15	1.21091	0.302173	0.224618	0.391461	0.039097	0.972787	0.185521	0.405631	M2 TNF-signaling/cell adhesion|0.3787
NCF2|P19878	1.31712	0.272423	0.213466	0.391734	0.022102	0.99029	0.191364	0.346487	M5 chemotaxis|0.7116
HS6ST1|O60243	0.976467	0.380132	0.12167	0.392087	0.115746	0.443112	0.00592452	0.996836	M2 TNF-signaling/cell adhesion|0.3646
PALM|O75781	2.73841	0.0694312	0.127238	0.392762	0.230473	0.0569429	-0.103236	0.419783	M2 TNF-signaling/cell adhesion|0.6964
HIP1|O00291	0.854515	0.428512	0.250385	0.395245	0.176234	0.641514	0.0741514	0.890442	M1 cell division/mitochondrion|0.4278
SCGB1A1|P11684	0.8667	0.423409	-0.234894	0.395301	-0.180118	0.590837	-0.0547763	0.93055	M2 TNF-signaling/cell adhesion|0.388
ITGB6|P18564	1.437	0.242503	0.147881	0.39767	0.00167882	0.999885	0.146202	0.288287	M3 CNS development/integrin|0.5884
BCAN|Q96GW7	1.74122	0.180476	-0.12918	0.398185	0.0167063	0.985158	-0.145887	0.194069	M7 cell morphogenesis|0.8029
FSTL3|O95633	2.09676	0.128118	0.13465	0.398408	0.216514	0.106266	-0.0818633	0.617322	M2 TNF-signaling/cell adhesion|0.7566
NCR3LG1|Q68D85	3.04753	0.0518217	0.155344	0.400079	0.298153	0.04321	-0.142809	0.336615	M2 TNF-signaling/cell adhesion|0.6491
CXCL5|P42830	1.06251	0.34938	0.353054	0.4004	0.0950159	0.937707	0.258038	0.500921	M1 cell division/mitochondrion|0.6009
ACTN2|P35609	0.918209	0.402508	0.336894	0.400591	0.304079	0.488381	0.0328149	0.98769	M8 muscle|0.874
LILRA6|Q6PI73	1.27148	0.284822	0.310036	0.400591	0.378548	0.272232	-0.0685122	0.93828	AllKmeAvg:0.0567
CBLN1|P23435	0.874796	0.420052	0.579325	0.400772	0.477918	0.549181	0.101407	0.960822	AllKmeAvg:0.0319
LILRA5|A6NI73	2.80495	0.0651849	0.139006	0.401422	0.257379	0.0538545	-0.118373	0.393458	M5 chemotaxis|0.6168
MGMT|P16455	0.849816	0.430498	0.279459	0.401521	0.212088	0.602415	0.0673713	0.927174	M1 cell division/mitochondrion|0.6611
FABP3|P05413	7.3671	0.00102685	0.220079	0.401854	0.622157	0.00150885	-0.402079	0.0163838	M8 muscle|0.7612
ELOA|Q14241	1.00558	0.36943	0.203387	0.401883	0.206178	0.407157	-0.00279169	0.999755	M5 chemotaxis|0.584
THY1|P04216	2.27454	0.108037	0.138759	0.402339	0.233297	0.0890287	-0.0945375	0.549765	M2 TNF-signaling/cell adhesion|0.6941
KIRREL2|Q6UWL6	1.39357	0.252872	0.221748	0.402661	0.00760189	0.998963	0.214146	0.303815	M3 CNS development/integrin|0.3725
CANT1|Q8WVQ1	1.84622	0.163067	0.0836547	0.403541	0.127115	0.137979	-0.0434604	0.706169	M2 TNF-signaling/cell adhesion|0.5569
SERPINF1|P36955	2.89944	0.059605	0.0899581	0.403786	0.169596	0.0495016	-0.079638	0.367657	M2 TNF-signaling/cell adhesion|0.4846
PZP|P20742	2.39077	0.0966731	0.386498	0.403883	0.666695	0.0795467	-0.280196	0.509761	M2 TNF-signaling/cell adhesion|0.309
LAMTOR5|O43504	0.973959	0.381069	0.252578	0.404488	0.2494	0.428702	0.00317849	0.999795	AllKmeAvg:0.1316
PNLIP|P16233	8.08238	0.000551722	0.284254	0.404573	-0.460049	0.107205	0.744304	0.000341693	M9 digestion|0.9183
PLB1|Q6P1J6	1.43528	0.242814	-0.249397	0.404725	-0.33088	0.219938	0.0814832	0.871499	M3 CNS development/integrin|0.3956
SNAPIN|O95295	1.06007	0.350218	0.169438	0.407384	0.042891	0.945709	0.126547	0.492667	M1 cell division/mitochondrion|0.4856
ADH1B|P00325	1.40915	0.249066	0.26189	0.410003	0.00250539	0.999921	0.259385	0.293081	M4 cell metabolism|0.6929
LGALS3BP|Q08380	0.973632	0.381191	0.156437	0.410186	0.15706	0.422407	-0.000623118	0.99998	M6 cellular detoxification|0.3809
CFH|P08603	0.870944	0.421645	0.0848238	0.410259	0.039839	0.826721	0.0449848	0.700601	M4 cell metabolism|0.6004
CST7|O76096	1.15021	0.320641	0.343095	0.410481	0.398071	0.318045	-0.0549768	0.967919	M5 chemotaxis|0.5329
KIF22|Q14807	0.925939	0.399463	0.387128	0.410645	0.148751	0.880438	0.238377	0.619797	M1 cell division/mitochondrion|0.3154
SPINK1|P00995	1.17849	0.311896	0.152875	0.410721	0.0232363	0.980247	0.129638	0.405808	M9 digestion|0.4497
CFHR4|Q92496	1.60583	0.205755	-0.239614	0.412015	-0.342559	0.179314	0.102945	0.792334	AllKmeAvg:0.0821
STX16|O14662	1.40468	0.250152	0.293426	0.412533	0.389308	0.227008	-0.0958822	0.874027	M1 cell division/mitochondrion|0.4894
PDE1C|Q14123	1.00098	0.371101	0.324448	0.413466	0.337896	0.399231	-0.0134478	0.997838	AllKmeAvg:0.0507
CDC27|P30260	1.04939	0.353899	0.293009	0.413932	0.0719981	0.949656	0.221011	0.492102	M1 cell division/mitochondrion|0.5668
ANGPT1|Q15389	4.23651	0.0170822	0.255421	0.415347	-0.237173	0.482867	0.492594	0.0123124	M1 cell division/mitochondrion|0.5816
PAM|P19021	4.56542	0.0126196	0.106517	0.415994	0.249084	0.0123919	-0.142567	0.113433	M3 CNS development/integrin|0.5673
IDO1|P14902	2.96928	0.055796	0.281216	0.416601	0.54455	0.0469651	-0.263335	0.339813	M2 TNF-signaling/cell adhesion|0.4146
MRC1|P22897	1.21193	0.301871	0.0966124	0.416672	0.0111276	0.988794	0.0854848	0.380983	M5 chemotaxis|0.4235
CTNNA1|P35221	0.943527	0.392623	0.279497	0.417574	0.0953169	0.906253	0.184181	0.584492	AllKmeAvg:0.0326
BPIFB2|Q8N4F0	3.11214	0.0487584	0.295768	0.417908	0.585867	0.0414425	-0.290099	0.307794	M4 cell metabolism|0.3856
FDX1|P10109	0.798376	0.452851	0.468558	0.420219	0.333733	0.654198	0.134825	0.902805	AllKmeAvg:0.0983
TRIM21|P19474	0.797135	0.453405	0.235708	0.421161	0.169423	0.649864	0.0662845	0.907183	M1 cell division/mitochondrion|0.6955
SHISA5|Q8N114	1.86639	0.159925	0.120807	0.421686	0.189328	0.134934	-0.0685207	0.674292	M2 TNF-signaling/cell adhesion|0.7134
TNFRSF10A|O00220	5.56563	0.00508038	0.114991	0.421724	0.294977	0.00580062	-0.179986	0.0549323	M2 TNF-signaling/cell adhesion|0.3693
KIR3DL1|P43629	0.930363	0.397731	-0.519973	0.42327	-0.176333	0.908635	-0.34364	0.587611	AllKmeAvg:-0.0233
ST6GAL1|P15907	1.99468	0.14133	0.112813	0.423414	0.183124	0.11827	-0.0703111	0.623093	M1 cell division/mitochondrion|0.3415
ZNRD2|O60232	0.902274	0.408859	0.301024	0.423874	0.111824	0.891591	0.189199	0.618521	M1 cell division/mitochondrion|0.4262
CACNA1H|O95180	1.66082	0.195079	-0.275576	0.424636	0.0411854	0.981613	-0.316762	0.206024	AllKmeAvg:-0.0963
PTPRB|P23467	0.785799	0.458494	0.114336	0.424707	0.0755263	0.697136	0.0388101	0.868968	AllKmeAvg:0.1176
CCS|O14618	1.29384	0.278676	0.128499	0.425165	0.00561058	0.998419	0.122889	0.333198	M6 cellular detoxification|0.5833
MYLPF|Q96A32	3.08067	0.0502265	0.430734	0.426384	0.858327	0.0429298	-0.427593	0.307611	M8 muscle|0.6109
CFHR5|Q9BXR6	0.809003	0.448138	0.113414	0.426568	0.0920063	0.582741	0.0214073	0.957659	M1 cell division/mitochondrion|0.3231
IGHMBP2|P38935	1.10023	0.33671	0.310138	0.426707	0.359996	0.33393	-0.0498584	0.969111	M1 cell division/mitochondrion|0.4234
PTPN9|P43378	0.841039	0.43423	0.221606	0.427667	0.195983	0.527854	0.0256233	0.98394	AllKmeAvg:0.1403
CTRB1|P17538	2.57497	0.0810995	0.219976	0.427974	-0.111788	0.808947	0.331764	0.0702164	M9 digestion|0.8297
COL15A1|P39059	3.48032	0.0345029	0.101939	0.428042	0.214851	0.030502	-0.112912	0.233275	M2 TNF-signaling/cell adhesion|0.6783
MEGF10|Q96KG7	1.26784	0.285836	0.150749	0.428175	0.00800775	0.997681	0.142741	0.343408	M3 CNS development/integrin|0.652
CAMSAP1|Q5T5Y3	1.52905	0.221667	0.230345	0.42888	0.328925	0.194384	-0.0985794	0.802166	M1 cell division/mitochondrion|0.7212
RBM19|Q9Y4C8	0.776975	0.462497	0.278166	0.428973	0.190915	0.68062	0.0872511	0.888207	AllKmeAvg:0.0399
CTSE|P14091	2.1112	0.126353	0.19631	0.429351	-0.0683742	0.90541	0.264684	0.11889	M9 digestion|0.4057
QPCT|Q16769	0.775464	0.463185	0.124919	0.429448	0.0828157	0.698628	0.0421035	0.87226	M2 TNF-signaling/cell adhesion|0.5198
PTPRN2|Q92932	3.67874	0.028664	-0.127852	0.429515	0.10614	0.570793	-0.233993	0.021603	M7 cell morphogenesis|0.8132
GIPC2|Q8TF65	1.4907	0.230081	0.120402	0.429582	0.169745	0.203036	-0.0493431	0.817258	M2 TNF-signaling/cell adhesion|0.4511
TMCO5A|Q8N6Q1	0.777688	0.462172	0.298529	0.430604	0.180947	0.741507	0.117581	0.830349	M1 cell division/mitochondrion|0.3931
PRR4|Q16378	0.773098	0.464267	0.314201	0.430699	0.204302	0.709022	0.109899	0.863595	AllKmeAvg:0.065
DLL1|O00548	2.65	0.0755133	0.121779	0.430978	0.228082	0.0633063	-0.106303	0.405219	M2 TNF-signaling/cell adhesion|0.7444
OPLAH|O14841	0.790435	0.456406	0.284271	0.431066	0.223532	0.605743	0.0607396	0.946732	M1 cell division/mitochondrion|0.5282
IL6R|P08887	1.67028	0.1933	0.117056	0.431414	0.175798	0.166094	-0.0587414	0.740352	M2 TNF-signaling/cell adhesion|0.3758
ANGPTL3|Q9Y5C1	0.795501	0.454135	0.116276	0.432132	0.0610396	0.799629	0.0552361	0.764158	M2 TNF-signaling/cell adhesion|0.4084
SMAD2|Q15796	0.879536	0.418099	0.242164	0.432606	0.232587	0.476042	0.00957658	0.998133	M1 cell division/mitochondrion|0.6869
LSP1|P33241	2.63623	0.0765086	0.184049	0.433248	0.344884	0.0642061	-0.160835	0.406718	M5 chemotaxis|0.5241
NRP1|O14786	0.909268	0.406059	0.0941036	0.433329	0.0940712	0.448517	3.24155e-05	1	AllKmeAvg:0.0918
DPP7|Q9UHL4	0.780503	0.460892	0.231787	0.434303	0.129017	0.778968	0.10277	0.792139	M1 cell division/mitochondrion|0.5647
UNC79|Q9P2D8	2.92609	0.0581211	0.315342	0.434483	-0.199868	0.723696	0.51521	0.0475785	M1 cell division/mitochondrion|0.3995
MYCBP2|O75592	1.11241	0.332721	0.272404	0.435889	0.324594	0.324266	-0.0521903	0.9575	M1 cell division/mitochondrion|0.3214
PRG2|P13727	3.07757	0.0503737	0.180826	0.436294	0.36463	0.0434411	-0.183805	0.300599	M2 TNF-signaling/cell adhesion|0.4227
NUDT15|Q9NV35	1.87974	0.157879	0.30916	0.436916	0.496545	0.133197	-0.187385	0.649786	M1 cell division/mitochondrion|0.3626
MYL4|P12829	0.95531	0.388107	0.25063	0.437037	0.265617	0.410318	-0.0149865	0.99579	M6 cellular detoxification|0.5766
CSDE1|O75534	0.758773	0.470865	0.36189	0.437246	0.242684	0.698334	0.119206	0.880081	M1 cell division/mitochondrion|0.6322
CDH3|P22223	1.21896	0.299806	0.136206	0.439387	0.173505	0.280274	-0.0372983	0.915941	M2 TNF-signaling/cell adhesion|0.6684
TFF2|Q03403	0.937065	0.395122	0.173606	0.440304	0.0491871	0.938189	0.124419	0.551164	M3 CNS development/integrin|0.3429
CDH4|P55283	1.9803	0.1433	0.37155	0.441032	0.615486	0.120381	-0.243936	0.606789	AllKmeAvg:0.1122
FCGR2A|P12318	0.863242	0.424851	0.249112	0.441377	0.0912144	0.899261	0.157898	0.627883	AllKmeAvg:0.134
INSR|P06213	3.22263	0.043941	0.0465152	0.44142	0.0963416	0.0385197	-0.0498264	0.268781	AllKmeAvg:0.1228
IRAG2|Q12912	0.79666	0.453617	0.263885	0.441715	0.227226	0.558299	0.0366589	0.97778	M1 cell division/mitochondrion|0.4409
BEX3|Q00994	0.957841	0.387144	0.347047	0.442507	0.373692	0.404361	-0.0266451	0.993174	AllKmeAvg:0.0378
CD34|P28906	0.824996	0.441139	0.10196	0.443522	0.0422264	0.87374	0.0597333	0.673283	M3 CNS development/integrin|0.6621
TTR|P02766	1.37279	0.258041	-0.0840047	0.443555	0.00360272	0.998551	-0.0876074	0.289622	AllKmeAvg:0.0485
CD226|Q15762	0.744213	0.47767	0.156141	0.444608	0.108398	0.686009	0.0477427	0.897759	M1 cell division/mitochondrion|0.556
LEFTY2|O00292	4.14283	0.0186267	0.193562	0.44614	-0.191992	0.466726	0.385554	0.0134388	M3 CNS development/integrin|0.3133
MTSS1|O43312	1.41348	0.248019	0.229536	0.447378	0.322999	0.220263	-0.0934636	0.827313	M1 cell division/mitochondrion|0.5132
PRAP1|Q96NZ9	1.78986	0.172187	0.145344	0.448943	0.231691	0.146254	-0.0863463	0.669913	M4 cell metabolism|0.6241
CLEC4D|Q8WXI8	1.31065	0.274147	0.210346	0.448958	-0.00392561	0.99973	0.214272	0.311724	M5 chemotaxis|0.5242
HYAL1|Q12794	2.7133	0.0711056	-0.0727851	0.449361	0.0439772	0.754244	-0.116762	0.0593475	M7 cell morphogenesis|0.3348
USP47|Q96K76	0.864901	0.424158	0.314226	0.449397	0.106538	0.914813	0.207688	0.609813	M1 cell division/mitochondrion|0.337
SERPINA5|P05154	1.56731	0.213587	-0.11253	0.449803	0.0179009	0.980595	-0.130431	0.223397	AllKmeAvg:0.0655
EFHD1|Q9BUP0	1.73954	0.18077	0.157532	0.450021	0.247967	0.154108	-0.0904353	0.688602	M2 TNF-signaling/cell adhesion|0.4409
MELTF|P08582	0.901324	0.409241	0.113784	0.452067	0.118823	0.436088	-0.00503896	0.997784	M3 CNS development/integrin|0.3667
MNDA|P41218	2.8194	0.0642983	0.317444	0.45229	-0.20478	0.727095	0.522224	0.0528015	M5 chemotaxis|0.6298
IFT20|Q8IY31	0.805102	0.449862	0.401946	0.452533	0.369943	0.524439	0.0320029	0.992864	AllKmeAvg:-0.0188
RALB|P11234	1.19081	0.308165	0.261955	0.45255	0.336515	0.287329	-0.0745609	0.912637	AllKmeAvg:0.0678
SLA2|Q9H6Q3	0.87304	0.420777	0.250299	0.453678	0.25451	0.456682	-0.00421163	0.999681	M1 cell division/mitochondrion|0.8087
SIGLEC10|Q96LC7	1.14523	0.322206	0.148952	0.453763	0.18712	0.304384	-0.0381677	0.928807	M2 TNF-signaling/cell adhesion|0.4191
GRP|P07492	1.41935	0.246607	0.217053	0.454145	-0.019924	0.993574	0.236977	0.267963	AllKmeAvg:0.1823
CENPF|P49454	0.909063	0.40614	0.204508	0.454375	0.0561271	0.944072	0.148381	0.556008	M6 cellular detoxification|0.4819
IDI2|Q9BXS1	2.55146	0.0829361	0.26518	0.454938	-0.149723	0.784604	0.414903	0.0705922	AllKmeAvg:0.1639
GGT5|P36269	0.854649	0.428456	0.0928749	0.455528	0.0309574	0.918892	0.0619175	0.60982	M2 TNF-signaling/cell adhesion|0.43
KLK7|P49862	1.6496	0.19721	0.143421	0.456348	-0.0305759	0.966044	0.173997	0.199964	M7 cell morphogenesis|0.3808
SIGLEC9|Q9Y336	1.88584	0.156952	0.117097	0.456609	0.193502	0.132772	-0.0764048	0.623462	AllKmeAvg:0.1563
PNLIPRP1|P54315	1.12404	0.328957	0.286884	0.456655	0.024543	0.994455	0.262342	0.397636	M9 digestion|0.6969
SORBS1|Q9BX66	1.45193	0.238916	0.19629	0.457138	0.284466	0.210103	-0.0881761	0.799025	M8 muscle|0.5368
GH2|P01242	1.45171	0.238966	0.573446	0.457623	0.831588	0.210124	-0.258142	0.798518	AllKmeAvg:0.0215
GPA33|Q99795	2.82059	0.0642257	-0.444527	0.458801	-0.886869	0.0555028	0.442343	0.338554	AllKmeAvg:-0.0244
EDIL3|O43854	0.858104	0.427003	0.126912	0.459055	0.0404405	0.926311	0.0864714	0.599676	M3 CNS development/integrin|0.3293
SCGB3A1|Q96QR1	0.868333	0.422729	-0.127036	0.459597	-0.130637	0.454624	0.00360038	0.999111	M3 CNS development/integrin|0.3564
MBL2|P11226	0.77915	0.461507	0.432513	0.459786	0.18574	0.870556	0.246773	0.698662	AllKmeAvg:0.0754
NFYA|P23511	1.00656	0.369076	0.231173	0.462409	0.270537	0.3643	-0.0393633	0.968658	AllKmeAvg:0.0918
PDCD1LG2|Q9BQ51	0.840916	0.434283	0.138288	0.462431	0.138776	0.474668	-0.000487605	0.999986	M2 TNF-signaling/cell adhesion|0.4129
C1QTNF6|Q9BXI9	1.45098	0.239136	0.248286	0.46262	0.362674	0.210009	-0.114387	0.792681	AllKmeAvg:0.0605
ADAM9|Q13443	3.29528	0.0410406	0.116419	0.463095	0.250138	0.0370552	-0.133719	0.241919	M2 TNF-signaling/cell adhesion|0.4937
SSH3|Q8TE77	2.48713	0.0881787	0.134223	0.464046	-0.0758097	0.789315	0.210033	0.0753003	M1 cell division/mitochondrion|0.4234
NEK7|Q8TDX7	2.29061	0.106388	0.220437	0.466124	-0.110202	0.831604	0.330639	0.0935652	M1 cell division/mitochondrion|0.4236
CD164L2|Q6UWJ8	0.88559	0.415618	0.285897	0.466799	0.305183	0.43529	-0.0192862	0.995074	AllKmeAvg:0.0075
TNFRSF4|P43489	0.930161	0.39781	0.151782	0.467298	0.169061	0.405179	-0.0172785	0.986058	M2 TNF-signaling/cell adhesion|0.7307
GPR101|Q96P66	1.99555	0.141211	-0.341625	0.467337	0.132895	0.894599	-0.47452	0.130845	AllKmeAvg:0.0643
LHB|P01229	0.984884	0.377006	-0.461734	0.467473	-0.0781853	0.9791	-0.383549	0.477191	AllKmeAvg:-0.0063
CD274|Q9NZQ7	1.28023	0.282402	0.126272	0.467851	0.173658	0.254987	-0.0473855	0.858951	M2 TNF-signaling/cell adhesion|0.5339
CCN4|O95388	3.22986	0.0436434	0.129898	0.467904	0.278315	0.0393599	-0.148418	0.250105	M2 TNF-signaling/cell adhesion|0.4956
ACY3|Q96HD9	0.99048	0.374942	-0.1559	0.46835	-0.0253201	0.980804	-0.130579	0.472258	AllKmeAvg:0.0581
CCL15|Q16663	0.693825	0.502004	0.180732	0.469326	0.124854	0.705998	0.0558784	0.902267	AllKmeAvg:0.1211
GBA|P04062	0.903933	0.408193	0.391522	0.469694	0.42839	0.420498	-0.0368685	0.990503	AllKmeAvg:0.0689
PARD3|Q8TEW0	0.691777	0.503019	-0.325822	0.47036	-0.209389	0.74038	-0.116432	0.872039	M1 cell division/mitochondrion|0.342
MAN2B2|Q9Y2E5	0.701724	0.498107	0.202525	0.470365	0.115596	0.788744	0.0869294	0.820882	M4 cell metabolism|0.4194
ALMS1|Q8TCU4	1.21875	0.299866	-0.367556	0.471156	-0.494102	0.273978	0.126546	0.880888	AllKmeAvg:0.0158
RPL14|P50914	1.39598	0.25228	0.166251	0.472187	0.241371	0.222782	-0.0751202	0.8045	M5 chemotaxis|0.5148
LAMP3|Q9UQV4	1.42992	0.244084	0.198678	0.472397	0.292235	0.214484	-0.0935572	0.789731	M2 TNF-signaling/cell adhesion|0.3697
LGMN|Q99538	1.86682	0.159858	0.105756	0.472754	0.177775	0.135818	-0.0720197	0.611718	M1 cell division/mitochondrion|0.4312
GRK5|P34947	0.701605	0.498165	0.277595	0.473141	0.152313	0.804419	0.125282	0.805388	M1 cell division/mitochondrion|0.3895
LEG1|Q6P5S2	2.08911	0.129063	0.214939	0.473698	-0.0948466	0.868759	0.309785	0.116821	AllKmeAvg:0.1166
CX3CL1|P78423	1.21511	0.300934	0.12992	0.474101	0.175199	0.274722	-0.0452781	0.879097	M2 TNF-signaling/cell adhesion|0.4182
GFAP|P14136	19.5247	6.61727e-08	0.177008	0.474289	-0.600886	0.000527357	0.777895	5.74819e-08	AllKmeAvg:0.1125
NGFR|P08138	0.787984	0.457509	0.241525	0.474802	0.234497	0.50966	0.00702788	0.999102	M5 chemotaxis|0.3737
ERBB2|P04626	0.685064	0.506362	0.0755401	0.475096	0.0463414	0.763113	0.0291987	0.853848	M3 CNS development/integrin|0.4201
MME|P08473	0.739202	0.480035	0.246059	0.475818	0.108106	0.870553	0.137954	0.718245	M4 cell metabolism|0.5428
CHRDL1|Q9BU40	0.684505	0.506641	0.11027	0.476717	0.0656164	0.776277	0.0446534	0.841492	M2 TNF-signaling/cell adhesion|0.5571
CFI|P05156	2.58874	0.0800435	0.0830485	0.477086	0.163208	0.0691832	-0.080159	0.37951	M4 cell metabolism|0.4957
SERPINE1|P05121	0.778466	0.461818	0.191557	0.477648	0.0703043	0.908202	0.121253	0.657612	M1 cell division/mitochondrion|0.6019
BPIFA2|Q96DR5	1.4448	0.240577	-0.367157	0.477667	-0.547277	0.210767	0.180119	0.776996	AllKmeAvg:-0.0995
CCL21|O00585	0.899393	0.410018	-0.137143	0.479425	-0.0299841	0.966547	-0.107158	0.530688	M2 TNF-signaling/cell adhesion|0.3351
DEFA1_DEFA1B|P59665	1.38588	0.254773	0.182102	0.479562	0.266331	0.224887	-0.0842288	0.799976	M5 chemotaxis|0.4601
ZBTB16|Q05516	0.72652	0.486074	0.190656	0.480033	0.0852128	0.867851	0.105443	0.727436	M1 cell division/mitochondrion|0.5503
HSD17B3|P37058	0.785862	0.458466	0.272226	0.481457	0.269253	0.503499	0.00297254	0.999876	AllKmeAvg:0.1362
CD28|P10747	0.691758	0.503028	0.166416	0.48168	0.13463	0.631176	0.0317865	0.962787	M2 TNF-signaling/cell adhesion|0.4875
CYTH3|O43739	0.671613	0.513128	0.359009	0.48209	0.21984	0.767936	0.139169	0.855758	AllKmeAvg:-0.0646
NFASC|O94856	0.677726	0.510042	0.098845	0.482439	0.0565034	0.794551	0.0423417	0.827017	M4 cell metabolism|0.4769
ITGAV|P06756	1.46852	0.235094	-0.0785841	0.48262	-0.118994	0.20524	0.04041	0.760905	M3 CNS development/integrin|0.5922
VWC2|Q2TAL6	1.36741	0.259397	0.141444	0.48268	0.206377	0.229403	-0.0649335	0.804201	M2 TNF-signaling/cell adhesion|0.6098
ANK2|Q01484	0.924632	0.399976	0.376263	0.483486	0.069304	0.97641	0.306959	0.505494	AllKmeAvg:0.0416
SHD|Q96IW2	1.50611	0.226661	0.398262	0.483678	-0.0808142	0.97146	0.479076	0.230662	AllKmeAvg:0.1262
SMAD5|Q99717	0.698274	0.499805	0.0617557	0.483689	0.0305283	0.842393	0.0312274	0.768401	M3 CNS development/integrin|0.3954
PRTN3|P24158	1.52954	0.221563	0.164224	0.483988	0.254378	0.192215	-0.0901547	0.733414	M5 chemotaxis|0.4597
STX1B|P61266	0.671626	0.513122	0.284913	0.484151	0.166911	0.786376	0.118003	0.838021	AllKmeAvg:0.098
FLT4|P35916	8.31505	0.000451512	0.120135	0.484385	0.395539	0.000959488	-0.275404	0.00627626	AllKmeAvg:0.1294
RNF149|Q8NC42	1.42109	0.246191	0.146393	0.484872	0.218678	0.21606	-0.0722852	0.778493	M2 TNF-signaling/cell adhesion|0.5823
GBP4|Q96PP9	1.45801	0.237507	0.163128	0.485	0.246969	0.207532	-0.0838416	0.76253	AllKmeAvg:0.0601
LAMP2|P13473	0.664634	0.516675	0.0594956	0.485071	0.0422047	0.704048	0.0172909	0.91678	M4 cell metabolism|0.4227
GPR15L|Q6UWK7	0.686839	0.505476	0.193073	0.48592	0.158243	0.627158	0.0348298	0.967132	AllKmeAvg:0.1003
COL24A1|Q17RW2	0.668884	0.514513	0.184393	0.486611	0.139773	0.671226	0.0446203	0.941771	M3 CNS development/integrin|0.3931
SEPTIN9|Q9UHD8	0.895163	0.411726	0.153628	0.486727	0.0313774	0.97134	0.12225	0.5255	M1 cell division/mitochondrion|0.5379
POMC|P01189	0.659188	0.519461	0.26958	0.4869	0.177832	0.739294	0.0917474	0.888273	AllKmeAvg:0.0828
CDH2|P19022	2.76844	0.0674807	0.133355	0.487203	0.273531	0.0595567	-0.140176	0.328241	M5 chemotaxis|0.4945
CRIP2|P52943	2.82619	0.0638857	0.142014	0.487437	0.294053	0.0566585	-0.152038	0.315316	M2 TNF-signaling/cell adhesion|0.399
IFNL1|Q8IU54	1.68765	0.190077	0.44491	0.487599	0.727197	0.163123	-0.282287	0.664107	AllKmeAvg:0.0061
EFCAB14|O75071	2.92962	0.0579273	0.0979339	0.488128	0.206203	0.0518671	-0.108269	0.293142	M2 TNF-signaling/cell adhesion|0.7775
MORC3|Q14149	0.824859	0.441199	0.220702	0.488748	0.233865	0.462859	-0.0131625	0.996382	M1 cell division/mitochondrion|0.5798
SUSD1|Q6UWL2	1.49675	0.228732	0.122828	0.489553	0.189718	0.198998	-0.0668896	0.740606	M1 cell division/mitochondrion|0.5314
CLEC5A|Q9NY25	0.756608	0.47187	0.100622	0.489819	0.0979779	0.522288	0.00264397	0.999299	M2 TNF-signaling/cell adhesion|0.4208
CPM|P14384	1.49929	0.228168	0.128329	0.489886	0.198481	0.198457	-0.0701515	0.739132	M4 cell metabolism|0.5577
STX7|O15400	1.93091	0.15028	0.154591	0.490318	0.270401	0.128254	-0.115811	0.568383	M1 cell division/mitochondrion|0.539
PRRT3|Q5FWE3	1.07369	0.345576	-0.117028	0.490897	-0.00516032	0.998661	-0.111867	0.400929	M7 cell morphogenesis|0.7495
PTPRM|P28827	0.769413	0.465955	0.0949126	0.491425	0.0318992	0.925308	0.0630133	0.642086	M3 CNS development/integrin|0.5745
ENTR1|Q96C92	1.37623	0.257178	0.170221	0.491495	0.252561	0.226728	-0.0823398	0.789936	M1 cell division/mitochondrion|0.4205
TIMP4|Q99727	0.723734	0.487411	0.164679	0.49157	0.152588	0.556717	0.0120913	0.994566	AllKmeAvg:0.1592
CARHSP1|Q9Y2V2	1.33905	0.266663	0.178273	0.49163	-0.0230845	0.988539	0.201357	0.281596	M6 cellular detoxification|0.7605
ACE2|Q9BYF1	0.738861	0.480196	0.170015	0.492217	0.064438	0.906224	0.105577	0.679086	AllKmeAvg:0.1435
FGA|P02671	0.648724	0.524855	0.117762	0.492419	0.0788938	0.735947	0.0388686	0.89612	M5 chemotaxis|0.3608
IL18R1|Q13478	1.30633	0.275303	0.121314	0.493225	0.175573	0.24503	-0.0542587	0.818173	M5 chemotaxis|0.486
IL19|Q9UHD0	1.19249	0.307658	0.236656	0.49362	0.326004	0.279446	-0.0893482	0.8668	M2 TNF-signaling/cell adhesion|0.3941
SAT2|Q96F10	0.649626	0.524388	0.304959	0.493974	0.221465	0.698797	0.0834936	0.927589	M1 cell division/mitochondrion|0.3341
EIF1AX|P47813	0.911588	0.405134	0.342821	0.494564	0.0579329	0.980725	0.284888	0.503803	M1 cell division/mitochondrion|0.6349
PXDNL|A1KZ92	6.87443	0.00158219	0.187845	0.49466	0.57696	0.00261777	-0.389116	0.0170514	AllKmeAvg:0.1
POSTN|Q15063	0.643785	0.527421	0.147394	0.495058	0.097742	0.742193	0.0496521	0.892815	M3 CNS development/integrin|0.401
CBS|P35520	1.69653	0.188449	0.293206	0.495067	0.485496	0.161869	-0.192291	0.651903	M4 cell metabolism|0.4785
WFDC12|Q8WWY7	0.808284	0.448455	0.221722	0.496521	0.235412	0.469384	-0.0136901	0.996209	M2 TNF-signaling/cell adhesion|0.3284
ADCYAP1R1|P41586	0.731478	0.483704	-0.143577	0.496726	-0.137531	0.539879	-0.00604618	0.998236	AllKmeAvg:0.0021
CXCL16|Q9H2A7	1.4575	0.237625	0.0931497	0.496747	0.14346	0.207442	-0.0503108	0.748767	M2 TNF-signaling/cell adhesion|0.3943
FETUB|Q9UGM5	0.640687	0.529037	0.0854393	0.497432	0.0539358	0.764571	0.0315035	0.873837	M5 chemotaxis|0.349
CD5L|O43866	0.640707	0.529027	0.142689	0.497921	0.0885511	0.771751	0.0541377	0.867123	M2 TNF-signaling/cell adhesion|0.3497
GIMAP8|Q8ND71	2.32147	0.103293	0.165976	0.499308	0.319674	0.0894189	-0.153698	0.432612	M2 TNF-signaling/cell adhesion|0.3567
ATP1B2|P14415	0.668189	0.514866	0.243452	0.499889	0.119111	0.851859	0.12434	0.773769	AllKmeAvg:0.0132
LAMB1|P07942	1.33692	0.267216	0.0904907	0.501438	-0.0136016	0.985019	0.104092	0.278776	M3 CNS development/integrin|0.4654
LRPAP1|P30533	0.792604	0.455432	0.139229	0.50268	0.0380334	0.95156	0.101196	0.598451	M1 cell division/mitochondrion|0.5862
GLT8D2|Q9H1C3	0.644578	0.527008	0.350001	0.502861	0.275491	0.663654	0.0745098	0.956663	AllKmeAvg:0.067
PI16|Q6UXB8	1.32582	0.270123	0.116373	0.503597	-0.0173082	0.985421	0.133681	0.281947	M3 CNS development/integrin|0.5382
NLGN1|Q8N2Q7	0.627228	0.536117	-0.446557	0.504381	-0.309235	0.728813	-0.137322	0.912128	AllKmeAvg:-2e-04
OXT|P01178	1.49416	0.229307	0.464865	0.504467	0.733139	0.19952	-0.268274	0.724102	M4 cell metabolism|0.3971
GALNT2|Q10471	0.944363	0.392301	0.0825461	0.504909	0.100611	0.379146	-0.0180649	0.954527	AllKmeAvg:0.0808
SDC4|P31431	1.07287	0.345852	0.179118	0.505762	0.0019054	0.999925	0.177213	0.391667	M1 cell division/mitochondrion|0.6689
TNFRSF19|Q9NS68	1.84789	0.162805	0.125772	0.506965	0.220455	0.139858	-0.0946827	0.580602	M2 TNF-signaling/cell adhesion|0.686
SPINT3|P49223	0.638691	0.530081	-0.298157	0.507595	-0.159465	0.829228	-0.138693	0.812083	AllKmeAvg:-0.0614
CLIC5|Q9NZA1	1.8526	0.162068	-0.178047	0.50808	0.0755348	0.888903	-0.253582	0.148914	M7 cell morphogenesis|0.3162
CR2|P20023	2.44595	0.0917114	-0.169958	0.508157	0.112386	0.751713	-0.282344	0.0767156	M2 TNF-signaling/cell adhesion|0.3957
OMP|P47874	1.67074	0.193213	0.228045	0.509836	-0.0786072	0.925528	0.306652	0.183846	M6 cellular detoxification|0.4192
SLC27A4|Q6P1M0	3.27438	0.0418544	0.291585	0.509886	0.662686	0.0397646	-0.371101	0.21861	M1 cell division/mitochondrion|0.5466
IDUA|P35475	0.790562	0.456349	-0.143537	0.510138	-0.154783	0.47245	0.0112466	0.994139	AllKmeAvg:0.0792
REG3G|Q6UW15	0.617351	0.541375	0.191926	0.510927	0.118051	0.782652	0.0738753	0.868257	AllKmeAvg:0.1345
NFATC1|O95644	0.663436	0.517287	0.203682	0.511442	0.180645	0.602339	0.0230369	0.987874	M1 cell division/mitochondrion|0.5836
VSIG4|Q9Y279	5.02944	0.00825748	0.150304	0.511826	0.412261	0.0101713	-0.261957	0.061568	M2 TNF-signaling/cell adhesion|0.5923
PIK3IP1|Q96FE7	3.36348	0.0384954	0.093068	0.511981	0.214575	0.0370575	-0.121507	0.204186	M2 TNF-signaling/cell adhesion|0.7805
CTSC|P53634	1.06057	0.350044	0.138374	0.513007	0.000415414	0.999994	0.137958	0.393806	AllKmeAvg:0.1175
CPQ|Q9Y646	0.889079	0.414195	-0.10741	0.513286	-0.0154648	0.986712	-0.0919455	0.502234	M4 cell metabolism|0.3479
PALLD|Q8WX93	0.95371	0.388718	0.328342	0.513437	0.0282948	0.995221	0.300047	0.456813	M6 cellular detoxification|0.3094
FAM3B|P58499	4.18797	0.0178655	0.105573	0.515627	-0.128121	0.39372	0.233695	0.0128232	M3 CNS development/integrin|0.3568
FAM3C|Q92520	1.02274	0.363267	0.115905	0.515653	0.151597	0.339433	-0.0356928	0.914631	M2 TNF-signaling/cell adhesion|0.5648
MMP10|P09238	0.606189	0.547379	0.174816	0.515742	0.119203	0.743248	0.0556129	0.909196	AllKmeAvg:0.1633
PKLR|P30613	1.41188	0.248407	0.174313	0.516695	-0.0396684	0.967465	0.213981	0.249355	M6 cellular detoxification|0.8448
CNTN1|Q12860	3.02413	0.0529787	0.105088	0.517734	-0.0929204	0.609763	0.198008	0.0413722	M3 CNS development/integrin|0.671
CENPJ|Q9HC77	0.620712	0.539579	0.217543	0.51806	0.174847	0.664438	0.0426964	0.964626	M1 cell division/mitochondrion|0.3304
PTPRH|Q9HD43	1.45025	0.239306	0.188971	0.51956	-0.0482308	0.95959	0.237202	0.237182	M5 chemotaxis|0.3237
EPHA2|P29317	1.24599	0.291996	0.109869	0.519891	0.16163	0.260532	-0.0517614	0.8139	M2 TNF-signaling/cell adhesion|0.7258
ADAMTSL5|Q6ZMM2	2.84571	0.062715	0.146547	0.520366	-0.122131	0.646372	0.268678	0.0498119	M3 CNS development/integrin|0.3492
CKAP4|Q07065	3.06745	0.0508568	0.10352	0.522259	0.232346	0.047856	-0.128826	0.245681	M2 TNF-signaling/cell adhesion|0.7438
TIMP2|P16035	0.997434	0.372393	0.14458	0.522497	0.00421228	0.999467	0.140368	0.423146	AllKmeAvg:0.1556
GALNT3|Q14435	0.592222	0.555025	0.162386	0.523522	0.108012	0.759166	0.0543745	0.903625	M2 TNF-signaling/cell adhesion|0.3707
ICAM4|Q14773	2.99776	0.0543144	0.188834	0.523823	-0.168677	0.609083	0.357511	0.0424577	M3 CNS development/integrin|0.3746
BAIAP2|Q9UQB8	1.24476	0.292347	0.196434	0.524009	0.290689	0.260681	-0.0942554	0.809781	M1 cell division/mitochondrion|0.3785
SPINK8|P0C7L1	1.1221	0.329581	-0.253846	0.524142	0.0168876	0.997238	-0.270734	0.356856	AllKmeAvg:0.0265
PNPT1|Q8TCS8	0.681913	0.507984	0.331398	0.524358	0.32066	0.560355	0.0107374	0.999053	AllKmeAvg:0.0408
FSHB|P01225	1.66834	0.193663	0.165419	0.525369	-0.0629538	0.913858	0.228373	0.181819	AllKmeAvg:0.0427
FASLG|P48023	1.18015	0.311391	-0.138033	0.525654	0.0150527	0.992629	-0.153086	0.330201	M3 CNS development/integrin|0.443
TCOF1|Q13428	3.13047	0.0479232	0.125678	0.526923	0.286317	0.0456639	-0.160639	0.2324	M2 TNF-signaling/cell adhesion|0.525
LRIG1|Q96JA1	1.56889	0.21326	0.140425	0.527638	0.234498	0.18529	-0.0940728	0.666474	AllKmeAvg:0.1128
CAMKK1|Q8N5S9	0.588642	0.556955	0.137238	0.530362	0.104332	0.702677	0.0329061	0.949513	M1 cell division/mitochondrion|0.527
ADAMTS1|Q9UHI8	0.580218	0.561613	0.145247	0.530368	0.0955605	0.767521	0.0496863	0.899991	M5 chemotaxis|0.4317
ROBO1|Q9Y6N7	0.582789	0.560187	0.0712064	0.531288	0.0427529	0.802614	0.0284535	0.866488	M3 CNS development/integrin|0.6842
NRN1|Q9NPD7	0.670746	0.513567	0.258021	0.531666	0.252016	0.560798	0.00600518	0.999514	AllKmeAvg:0.0135
APEX1|P27695	1.26608	0.286328	0.196561	0.53192	0.297071	0.254341	-0.100511	0.791411	M1 cell division/mitochondrion|0.639
ADAM8|P78325	2.36075	0.0994856	0.0984412	0.532661	0.199635	0.0884713	-0.101194	0.392834	M2 TNF-signaling/cell adhesion|0.5609
MYH7B|A7E2Y1	0.825342	0.440989	0.295999	0.533368	0.348429	0.434777	-0.0524302	0.972361	AllKmeAvg:0.0441
PROC|P04070	1.4751	0.233593	-0.0841344	0.533556	0.0253774	0.946257	-0.109512	0.226945	AllKmeAvg:0.1299
PDIA5|Q14554	0.579446	0.562042	0.247648	0.533898	0.183718	0.717095	0.0639303	0.942319	AllKmeAvg:0.1554
C2CD2L|O14523	1.98498	0.142656	0.177827	0.534595	-0.097415	0.834162	0.275242	0.125674	AllKmeAvg:0.0889
ADRA2A|P08913	1.07206	0.346127	0.447427	0.534666	-0.0248802	0.998129	0.472307	0.375767	M1 cell division/mitochondrion|0.3385
RTKN2|Q8IZC4	0.620336	0.53978	0.276675	0.534709	0.122675	0.887941	0.154	0.759787	AllKmeAvg:0.0332
CCL2|P13500	0.680148	0.508824	0.100956	0.534766	0.0334473	0.935762	0.0675084	0.67316	M5 chemotaxis|0.4735
CEACAM16|Q2WEN9	0.5854	0.558743	-0.262939	0.534982	-0.144345	0.8337	-0.118594	0.834878	AllKmeAvg:0.0934
DIPK2B|Q9H7Y0	0.572529	0.565899	0.0788265	0.535119	0.0505539	0.780432	0.0282726	0.892098	M2 TNF-signaling/cell adhesion|0.3748
ALPI|P09923	0.687578	0.505108	0.470797	0.53526	0.477836	0.539287	-0.00703911	0.999801	AllKmeAvg:0.0212
MAMDC4|Q6UXC1	2.69674	0.0722326	-0.264665	0.535315	0.218297	0.664382	-0.482962	0.0580037	AllKmeAvg:-0.0014
C19orf12|Q9NSK7	0.781708	0.460346	0.300425	0.535545	0.0592058	0.976822	0.241219	0.566689	M4 cell metabolism|0.5362
DCUN1D2|Q6PH85	0.732437	0.483247	0.422048	0.535905	0.107483	0.961644	0.314565	0.613009	AllKmeAvg:0.0088
IL13|P35225	1.00298	0.370444	-0.362088	0.536082	-0.48522	0.344598	0.123133	0.904238	AllKmeAvg:0.1132
ADGRE2|Q9UHX3	0.785644	0.458564	0.103194	0.537001	0.118099	0.45873	-0.0149052	0.981733	M2 TNF-signaling/cell adhesion|0.5052
CRISP2|P16562	0.569975	0.56733	-0.22476	0.537668	-0.138437	0.796942	-0.086323	0.87819	AllKmeAvg:0.0782
VWA5A|O00534	0.675653	0.511086	0.364045	0.538692	0.118606	0.93852	0.245439	0.671953	AllKmeAvg:0.1095
ABO|P16442	3.88843	0.0235807	-0.805795	0.538796	-2.0479	0.0252791	1.24211	0.131032	AllKmeAvg:-0.0649
TNXB|P22105	2.04359	0.134835	0.0822579	0.539165	-0.0480932	0.815745	0.130351	0.117389	M3 CNS development/integrin|0.629
SCN2B|O60939	0.56428	0.570535	0.277917	0.539579	0.184004	0.770569	0.0939137	0.904825	AllKmeAvg:0.0354
DPP4|P27487	3.89499	0.0234375	0.0870248	0.539651	-0.105546	0.420128	0.192571	0.0171293	M3 CNS development/integrin|0.6641
RNASE10|Q5GAN6	0.679475	0.509162	0.214456	0.539784	0.218064	0.542578	-0.0036081	0.999752	M2 TNF-signaling/cell adhesion|0.3753
DOCK9|Q9BZ29	0.763243	0.468796	0.317733	0.540407	0.358468	0.472426	-0.0407349	0.985726	AllKmeAvg:0.0221
CD22|P20273	0.676109	0.510856	0.171633	0.541234	0.0544241	0.942097	0.117209	0.667157	AllKmeAvg:0.1028
INHBC|P55103	0.676444	0.510688	0.156742	0.54245	0.159962	0.542841	-0.00321908	0.999633	M5 chemotaxis|0.4966
IL5RA|Q01344	0.559387	0.573303	0.192953	0.543621	0.119677	0.797684	0.0732763	0.882733	AllKmeAvg:0.0367
HLA-A|P04439	0.993865	0.373699	0.178962	0.544754	0.242286	0.346054	-0.0633245	0.897682	AllKmeAvg:0.0951
LPCAT2|Q7L5N7	0.5674	0.568777	0.197413	0.545984	0.155914	0.695444	0.0414991	0.962722	AllKmeAvg:0.0368
APOA1|P02647	0.812644	0.446535	-0.0990869	0.546216	-0.118577	0.436911	0.0194898	0.967307	AllKmeAvg:-0.0921
C2orf69|Q8N8R5	0.94631	0.391552	0.31161	0.546473	0.411207	0.366522	-0.0995968	0.916097	M1 cell division/mitochondrion|0.4794
PBXIP1|Q96AQ6	0.912312	0.404846	0.0925423	0.54683	0.119533	0.382466	-0.0269907	0.929688	M2 TNF-signaling/cell adhesion|0.4938
MAMDC2|Q7Z304	0.554514	0.576073	0.118649	0.547691	0.0869339	0.732575	0.0317152	0.940741	M2 TNF-signaling/cell adhesion|0.356
TCP11|Q8WWU5	0.549494	0.578941	0.316253	0.548903	0.221434	0.753341	0.0948193	0.926303	AllKmeAvg:0.0656
PRDX2|P32119	1.39003	0.253745	0.139084	0.549218	-0.0406447	0.951754	0.179728	0.247713	M6 cellular detoxification|0.8007
SCIN|Q9Y6U3	1.2542	0.289665	0.342767	0.55011	0.530249	0.257288	-0.187482	0.776294	AllKmeAvg:0.0446
ADGRD1|Q6QNK2	1.14926	0.320938	0.106397	0.550718	0.157524	0.288499	-0.051127	0.822639	M4 cell metabolism|0.3545
PDRG1|Q9NUG6	0.724717	0.486939	0.419808	0.550953	0.0934239	0.971871	0.326384	0.601386	AllKmeAvg:0.0557
LAIR2|Q6ISS4	0.873917	0.420415	0.389116	0.551175	0.493426	0.400652	-0.10431	0.941025	AllKmeAvg:0.0565
TSLP|Q969D9	1.57763	0.211459	-0.237578	0.551484	0.0948711	0.912433	-0.332449	0.19787	AllKmeAvg:0.0938
FLT3|P36888	0.797096	0.453423	-0.127435	0.554048	-0.152996	0.443171	0.0255614	0.966817	M3 CNS development/integrin|0.3843
ARSA|P15289	1.33401	0.267974	0.200531	0.554631	-0.0547219	0.958476	0.255253	0.263738	AllKmeAvg:0.1099
CDH5|P33151	0.537918	0.58561	0.104216	0.555254	0.0703135	0.7726	0.0339026	0.915425	M3 CNS development/integrin|0.5567
SNRPB2|P08579	0.991236	0.374664	0.142293	0.555263	0.195914	0.345525	-0.0536213	0.88823	M5 chemotaxis|0.6271
C7|P10643	0.550279	0.578492	0.103394	0.555365	0.0566854	0.843244	0.0467089	0.843528	AllKmeAvg:0.1123
TYRO3|Q06418	1.1033	0.335702	0.0818105	0.555455	0.119461	0.303462	-0.0376507	0.838171	M2 TNF-signaling/cell adhesion|0.3895
CRYGD|P07320	0.738753	0.480248	0.263983	0.555479	0.300938	0.481277	-0.0369548	0.983765	M1 cell division/mitochondrion|0.5131
INPP5J|Q15735	1.95509	0.146821	0.159616	0.556953	-0.094724	0.819778	0.25434	0.128249	M6 cellular detoxification|0.3606
MILR1|Q7Z6M3	0.953328	0.388931	0.183879	0.558385	0.248923	0.361948	-0.0650443	0.903266	M2 TNF-signaling/cell adhesion|0.4559
IL12B|P29460	0.7802	0.46103	0.189168	0.560683	0.0252518	0.990085	0.163916	0.542201	M2 TNF-signaling/cell adhesion|0.4988
THSD1|Q9NS62	1.09711	0.33774	0.205998	0.561246	-0.0281018	0.989665	0.2341	0.351743	M3 CNS development/integrin|0.4025
AXL|P30530	2.90487	0.0592996	0.0786851	0.561426	0.181637	0.0572003	-0.102952	0.252064	M2 TNF-signaling/cell adhesion|0.603
FURIN|P09958	0.790277	0.456477	0.11115	0.562604	0.135084	0.443915	-0.0239341	0.962836	M4 cell metabolism|0.6917
SHPK|Q9UHJ6	0.529667	0.590412	0.293054	0.562898	0.216123	0.740182	0.0769307	0.94533	AllKmeAvg:-0.0306
INHBB|P09529	0.863139	0.424894	0.183431	0.563463	0.236337	0.402883	-0.052906	0.934507	M2 TNF-signaling/cell adhesion|0.5755
CDC123|O75794	1.18291	0.310552	0.23047	0.563892	0.353674	0.277629	-0.123204	0.79306	AllKmeAvg:0.0869
F13B|P05160	0.523712	0.593902	0.0822864	0.564078	0.0531474	0.794425	0.029139	0.903154	M3 CNS development/integrin|0.3329
APBB1IP|Q7Z5R6	1.82298	0.166768	0.096383	0.569032	0.18302	0.147417	-0.0866372	0.526502	M5 chemotaxis|0.4827
CADPS|Q9ULU8	0.849445	0.430655	-0.563023	0.569266	-0.72638	0.408486	0.163357	0.934903	AllKmeAvg:-0.0437
PLXNB3|Q9ULL4	1.27381	0.284176	0.104236	0.569319	-0.0284056	0.960399	0.132641	0.279845	M1 cell division/mitochondrion|0.6979
TNFRSF17|Q02223	0.840234	0.434575	0.119757	0.569887	0.153654	0.413173	-0.0338971	0.938062	M2 TNF-signaling/cell adhesion|0.3119
SUOX|P51687	0.765232	0.467878	0.290154	0.570824	0.0357781	0.991796	0.254376	0.544945	M1 cell division/mitochondrion|0.4361
GPKOW|Q92917	0.901887	0.409014	0.0667222	0.571213	0.0895422	0.382145	-0.02282	0.911258	AllKmeAvg:0.1332
BTN2A1|Q7KYR7	2.20632	0.115333	0.0795286	0.573154	0.165403	0.104693	-0.0858746	0.40235	M2 TNF-signaling/cell adhesion|0.7989
SSB|P05455	1.11079	0.333248	0.34841	0.573928	-0.061612	0.983365	0.410022	0.340831	AllKmeAvg:0.022
PYDC1|Q8WXC3	0.512827	0.600336	0.162137	0.573994	0.121199	0.741912	0.0409378	0.951008	AllKmeAvg:0.0904
ZP4|Q12836	2.18807	0.117369	0.215756	0.574231	0.447759	0.106476	-0.232002	0.4066	AllKmeAvg:0.1398
TNFRSF21|O75509	1.07035	0.346708	0.0800421	0.575052	0.118796	0.313718	-0.0387537	0.832138	M2 TNF-signaling/cell adhesion|0.7282
RBM25|P49756	0.60347	0.548852	0.360453	0.575229	0.363187	0.583619	-0.00273474	0.999955	AllKmeAvg:-0.0236
NXPH3|O95157	1.74993	0.178962	-0.101183	0.575495	-0.190358	0.158329	0.0891753	0.546324	M3 CNS development/integrin|0.6556
CD55|P08174	0.504602	0.605245	0.0671799	0.576907	0.0480452	0.762734	0.0191347	0.938637	M2 TNF-signaling/cell adhesion|0.7513
S100A14|Q9HCY8	1.74299	0.180168	-0.216237	0.577092	-0.407014	0.159492	0.190777	0.547291	AllKmeAvg:8e-04
SPINT1|O43278	0.616928	0.541601	0.0857388	0.57742	0.0253947	0.954543	0.0603441	0.680899	M3 CNS development/integrin|0.4955
LY75|O60449	4.57235	0.0125396	0.127392	0.578527	-0.196272	0.291043	0.323664	0.00897964	M3 CNS development/integrin|0.3407
SEPTIN3|Q9UH03	0.509138	0.602532	0.288239	0.578819	0.16132	0.847805	0.126919	0.860494	AllKmeAvg:0.1075
TACSTD2|P09758	1.99804	0.140873	0.0874776	0.578847	-0.0588738	0.787818	0.146351	0.120983	M3 CNS development/integrin|0.4304
TFPI2|P48307	1.15212	0.320042	0.116738	0.580957	0.181645	0.286797	-0.0649067	0.788482	M2 TNF-signaling/cell adhesion|0.5437
ROR1|Q01973	0.642488	0.528097	0.0927738	0.581724	0.101024	0.540393	-0.00825064	0.993934	M2 TNF-signaling/cell adhesion|0.6587
NRTN|Q99748	3.88562	0.0237058	0.274048	0.582346	0.740671	0.026607	-0.466623	0.119287	AllKmeAvg:0.0233
CLPS|P04118	1.68948	0.18974	0.2341	0.582423	-0.125674	0.860537	0.359774	0.170317	M9 digestion|0.6261
UBE2Z|Q9H832	2.53238	0.0844569	0.166407	0.583532	0.37302	0.0798729	-0.206613	0.313259	M1 cell division/mitochondrion|0.6242
NDST1|P52848	1.23994	0.293726	0.254443	0.583672	-0.0730738	0.958029	0.327516	0.28779	AllKmeAvg:0.0351
TNFRSF8|P28908	0.501471	0.607125	0.135076	0.584094	0.0749652	0.852444	0.060111	0.859935	M2 TNF-signaling/cell adhesion|0.4847
RALY|Q9UKM9	2.18967	0.117189	0.209171	0.584649	0.440637	0.107234	-0.231465	0.397856	M2 TNF-signaling/cell adhesion|0.334
EDNRB|P24530	0.766405	0.467338	0.0818488	0.585103	0.0069685	0.996254	0.0748803	0.531779	M2 TNF-signaling/cell adhesion|0.5018
SMARCA2|P51531	0.997633	0.37232	0.303989	0.586887	0.443507	0.339654	-0.139518	0.852953	AllKmeAvg:0.0196
MAP3K5|Q99683	0.541758	0.583389	0.217317	0.587837	0.0875743	0.920119	0.129743	0.764976	M1 cell division/mitochondrion|0.5043
LBP|P18428	0.960141	0.386271	0.159343	0.587952	0.228176	0.354411	-0.0688333	0.868962	M5 chemotaxis|0.3315
CTSH|P09668	0.492345	0.612637	0.231607	0.589523	0.129104	0.853622	0.102503	0.863579	AllKmeAvg:0.1562
ASGR2|P07307	0.481414	0.619306	0.122214	0.590835	0.0777594	0.814493	0.0444551	0.905996	M2 TNF-signaling/cell adhesion|0.3891
PAGR1|Q9BTK6	0.665624	0.516171	0.274959	0.591615	0.315832	0.515344	-0.0408728	0.983671	M1 cell division/mitochondrion|0.4361
MZT1|Q08AG7	0.949871	0.390185	0.160445	0.593325	0.230579	0.358122	-0.0701346	0.868196	M1 cell division/mitochondrion|0.6075
APOL1|O14791	1.16171	0.317056	-0.241339	0.593334	0.0628464	0.966404	-0.304186	0.31383	AllKmeAvg:0.0565
JAM2|P57087	2.50507	0.0866834	0.0770161	0.594299	0.17445	0.0826199	-0.0974344	0.312283	M2 TNF-signaling/cell adhesion|0.7293
IGSF3|O75054	0.664296	0.516848	0.137451	0.594517	0.158761	0.514782	-0.0213101	0.982416	M4 cell metabolism|0.5127
EDDM3B|P56851	0.663067	0.517475	-0.200324	0.59495	-0.0357929	0.984119	-0.164532	0.610207	AllKmeAvg:-0.0514
CEACAM8|P31997	0.483709	0.617899	-0.156405	0.59512	-0.086978	0.85668	-0.0694272	0.865116	M5 chemotaxis|0.6345
CLEC2L|P0C7M8	0.972952	0.381445	0.412938	0.595151	-0.052428	0.991954	0.465366	0.396942	AllKmeAvg:0.0836
CNTNAP2|Q9UHC6	3.11564	0.0485975	0.125904	0.595216	-0.146002	0.512863	0.271905	0.0373577	M7 cell morphogenesis|0.3061
SART1|O43290	0.914108	0.404132	0.23247	0.596177	0.328857	0.372948	-0.0963875	0.881605	M5 chemotaxis|0.503
TREML2|Q5T2D2	0.934946	0.395945	0.117824	0.597412	0.1691	0.363938	-0.0512754	0.870892	M2 TNF-signaling/cell adhesion|0.4403
RAB39B|Q96DA2	0.563381	0.571042	0.219944	0.597523	0.222307	0.603751	-0.00236228	0.999916	AllKmeAvg:0.02
GAPDH|P04406	0.68403	0.506879	-0.0467554	0.597668	-0.00677324	0.989623	-0.0399822	0.588333	AllKmeAvg:0.1337
MYL1|P05976	1.53436	0.220528	0.190471	0.598996	0.349352	0.196188	-0.158881	0.604871	M8 muscle|0.5143
DKK4|Q9UBT3	0.730043	0.484389	0.127472	0.600444	0.159238	0.467311	-0.0317652	0.95606	AllKmeAvg:0.0978
MUC13|Q9H3R2	0.465058	0.629424	0.175332	0.601626	0.123287	0.7852	0.0520444	0.938479	AllKmeAvg:0.1631
CCL22|O00626	1.21809	0.30006	0.111328	0.602383	0.184212	0.268102	-0.0728846	0.735595	M5 chemotaxis|0.4712
TCTN3|Q6NUS6	0.499356	0.608398	0.0958039	0.60243	0.0846971	0.683512	0.0111068	0.99038	AllKmeAvg:0.1054
FLT1|P17948	1.39832	0.251706	0.0580956	0.602582	-0.0251833	0.91229	0.0832789	0.234889	M3 CNS development/integrin|0.3755
TARS1|P26639	0.571066	0.566719	0.115627	0.603046	0.0335944	0.959633	0.0820325	0.697982	M1 cell division/mitochondrion|0.5979
RNASE4|P34096	0.461939	0.631372	0.0776641	0.603063	0.0526937	0.799214	0.0249704	0.92855	M5 chemotaxis|0.482
DAPK2|Q9UIK4	0.495995	0.610426	0.232577	0.603395	0.105734	0.904216	0.126843	0.80843	M1 cell division/mitochondrion|0.4472
PSPN|O60542	0.795694	0.454049	-0.293705	0.60396	-0.389642	0.428639	0.0959374	0.926551	AllKmeAvg:-0.0104
MINDY1|Q8N5J2	0.860625	0.425946	0.192708	0.604013	0.267453	0.396142	-0.0747456	0.898078	M1 cell division/mitochondrion|0.7615
IFNGR2|P38484	1.10835	0.334046	0.19532	0.604248	0.309567	0.300546	-0.114246	0.783629	AllKmeAvg:0.0591
ADAM15|Q13444	0.703785	0.497095	0.0944278	0.604268	0.116124	0.482696	-0.0216966	0.962975	M3 CNS development/integrin|0.4963
IL12A_IL12B|P29459_P29460	0.621541	0.539138	0.286351	0.604572	0.0593884	0.979321	0.226963	0.640189	M2 TNF-signaling/cell adhesion|0.4945
BCL7B|Q9BQE9	0.45597	0.635118	-0.223851	0.606948	-0.147534	0.811537	-0.0763175	0.921016	AllKmeAvg:0.0615
DCTPP1|Q9H773	0.504398	0.605367	0.111847	0.607635	0.103107	0.665966	0.00874048	0.995692	M1 cell division/mitochondrion|0.3117
LILRB2|Q8N423	0.673018	0.512417	0.100201	0.608128	0.120607	0.501956	-0.0204061	0.97116	M2 TNF-signaling/cell adhesion|0.4194
CXCL10|P02778	0.991537	0.374553	0.233561	0.608476	0.352438	0.340836	-0.118877	0.833435	M4 cell metabolism|0.4535
CD300LF|Q8TDQ1	0.617156	0.541479	0.166863	0.608919	0.188955	0.543834	-0.0220918	0.987737	M2 TNF-signaling/cell adhesion|0.566
VCAM1|P19320	0.698804	0.499544	0.0811806	0.609318	0.10047	0.484108	-0.0192896	0.961101	M2 TNF-signaling/cell adhesion|0.4607
BMP4|P12644	1.15258	0.319901	0.126657	0.609598	-0.0375466	0.958896	0.164204	0.312821	M3 CNS development/integrin|0.3212
CD2|P06729	0.941916	0.393245	0.279665	0.609633	0.411715	0.360124	-0.13205	0.855341	AllKmeAvg:0.0322
PRTG|Q2VWP7	0.458186	0.633725	0.0684601	0.60968	0.0519363	0.76038	0.0165238	0.959937	M3 CNS development/integrin|0.6453
LYPD1|Q8N2G4	1.26983	0.285282	-0.276357	0.611299	-0.473079	0.254906	0.196723	0.703122	AllKmeAvg:0.0088
PPM1B|O75688	1.23221	0.295951	0.273198	0.612636	-0.0977692	0.941261	0.370967	0.28357	M1 cell division/mitochondrion|0.4071
IL21R|Q9HBE5	0.474608	0.623496	-0.19815	0.614387	-0.0923737	0.902973	-0.105776	0.821638	AllKmeAvg:-0.0563
SRPX|P78539	0.612458	0.543998	0.128329	0.614652	0.146611	0.544328	-0.0182817	0.986084	AllKmeAvg:0.0365
C9orf40|Q8IXQ3	1.72185	0.183889	0.178831	0.615765	-0.115918	0.821885	0.294749	0.161448	M6 cellular detoxification|0.9089
PRG3|Q9Y2Y8	2.43587	0.0925983	-0.124863	0.616557	0.122032	0.641956	-0.246895	0.0749466	AllKmeAvg:0.0705
RGCC|Q9H4X1	0.456653	0.634688	0.176122	0.616837	0.09181	0.881152	0.0843122	0.854896	M1 cell division/mitochondrion|0.6304
TFAP2A|P05549	4.24615	0.0169307	-0.525851	0.61783	-1.54747	0.021816	1.02162	0.0826	AllKmeAvg:-0.0386
SPRR3|Q9UBC9	1.58746	0.209454	0.172934	0.618422	-0.101161	0.853505	0.274095	0.187384	M2 TNF-signaling/cell adhesion|0.3577
LDLR|P01130	1.08618	0.341376	-0.156881	0.618559	0.0428856	0.965957	-0.199767	0.33658	M4 cell metabolism|0.4221
MB|P02144	6.44054	0.00232239	0.145466	0.618744	0.513387	0.0046254	-0.367922	0.0161726	M8 muscle|0.8092
RNASEH2A|O75792	1.4219	0.245997	0.24243	0.620305	-0.120394	0.892694	0.362824	0.225975	M1 cell division/mitochondrion|0.6692
ICAM5|Q9UMF0	1.1978	0.306066	-0.142887	0.620711	0.0510136	0.943057	-0.193901	0.293628	M3 CNS development/integrin|0.3594
NBN|O60934	0.4425	0.64368	0.172898	0.621051	0.132234	0.765273	0.0406635	0.963923	M5 chemotaxis|0.4952
RAB44|Q7Z6P3	0.93657	0.395314	0.165556	0.621075	0.247942	0.36167	-0.0823858	0.846225	M5 chemotaxis|0.4284
SMNDC1|O75940	0.673903	0.51197	0.176607	0.621749	0.219372	0.496077	-0.0427651	0.961256	M5 chemotaxis|0.6357
PSIP1|O75475	0.855603	0.428054	0.238723	0.622009	-0.0231007	0.995718	0.261823	0.448642	M1 cell division/mitochondrion|0.3657
F7|P08709	1.11808	0.33088	-0.0718395	0.623327	0.0222058	0.957369	-0.0940454	0.322474	M7 cell morphogenesis|0.3588
BGLAP|P02818	2.582	0.080559	0.304527	0.623503	-0.323053	0.600746	0.627581	0.0643569	AllKmeAvg:0.1342
STX3|Q13277	2.3339	0.102073	0.104804	0.624431	-0.100749	0.658592	0.205553	0.0832972	M1 cell division/mitochondrion|0.6315
BRDT|Q58F21	0.43483	0.648569	0.166623	0.624682	0.0966715	0.858516	0.0699511	0.889175	M1 cell division/mitochondrion|0.4931
NEB|P20929	0.716098	0.491095	0.154174	0.625327	0.200477	0.46846	-0.0463028	0.941739	M8 muscle|0.5273
MCEMP1|Q8IX19	1.19948	0.305567	0.288511	0.625877	-0.10743	0.939266	0.395941	0.291917	M1 cell division/mitochondrion|0.388
ALDH2|P05091	0.460897	0.632024	0.204244	0.626442	0.0915633	0.913374	0.112681	0.817588	M4 cell metabolism|0.4065
PODXL|O00592	0.464897	0.629524	0.0461503	0.62731	0.0199205	0.919654	0.0262298	0.808097	M3 CNS development/integrin|0.4874
F2|P00734	0.453024	0.636975	0.070611	0.628474	0.0327583	0.908145	0.0378527	0.827903	AllKmeAvg:0.1096
CSNK2A1|P68400	2.38336	0.097359	0.136607	0.629568	-0.136627	0.641462	0.273234	0.0790455	M1 cell division/mitochondrion|0.4787
PLA2G1B|P04054	0.859581	0.426383	0.126395	0.630152	-0.0154175	0.993392	0.141813	0.442407	M9 digestion|0.6716
MTR|Q99707	0.42121	0.657389	0.302382	0.630546	0.195036	0.831362	0.107346	0.920947	M1 cell division/mitochondrion|0.3024
VMO1|Q7Z5L0	0.493777	0.611768	-0.240459	0.631469	-0.0820651	0.949673	-0.158394	0.754377	M2 TNF-signaling/cell adhesion|0.4289
CTSO|P43234	0.620061	0.539927	0.0879028	0.632712	0.0112822	0.99275	0.0766207	0.612609	M4 cell metabolism|0.4479
ALCAM|Q13740	0.487542	0.615558	0.0583982	0.632993	0.0204033	0.947593	0.0379948	0.76067	M3 CNS development/integrin|0.6993
CPE|P16870	0.649801	0.524298	0.0970781	0.633794	0.120981	0.508045	-0.0239033	0.961562	M3 CNS development/integrin|0.5525
MMP13|P45452	0.795092	0.454318	0.197378	0.636015	0.278451	0.423599	-0.0810731	0.897509	M2 TNF-signaling/cell adhesion|0.3259
UXS1|Q8NBZ7	0.873147	0.420733	0.181726	0.636086	-0.0272716	0.990217	0.208998	0.432097	AllKmeAvg:0.0018
EPN1|Q9Y6I3	0.499931	0.608051	0.304089	0.636888	0.0938308	0.95942	0.210258	0.737376	AllKmeAvg:0.0785
ACTA2|P62736	1.75185	0.17863	0.182798	0.63717	0.377136	0.16423	-0.194338	0.488936	AllKmeAvg:0.0862
SFTPA2|Q8IWL1	1.5368	0.220006	-0.16343	0.637793	0.100477	0.849025	-0.263907	0.196511	AllKmeAvg:0.0186
TEX33|O43247	0.585244	0.558829	0.224726	0.637906	0.263356	0.553792	-0.0386302	0.98134	AllKmeAvg:0.0622
ILKAP|Q9H0C8	0.41244	0.663132	0.19242	0.638071	0.116764	0.852744	0.075656	0.906302	M1 cell division/mitochondrion|0.5086
WIF1|Q9Y5W5	1.14566	0.322071	0.102651	0.638075	-0.0379269	0.942579	0.140578	0.308458	M3 CNS development/integrin|0.3997
CASP4|P49662	0.415877	0.660875	0.496417	0.638597	0.379884	0.776821	0.116533	0.965571	AllKmeAvg:0.0888
SEMA3G|Q9NS98	0.679962	0.508918	0.155728	0.639208	0.00558058	0.999446	0.150147	0.556914	M9 digestion|0.5937
MXRA8|Q9BRK3	1.79802	0.170837	0.0860666	0.64148	-0.0660679	0.777588	0.152134	0.147048	M3 CNS development/integrin|0.6474
ENPP6|Q6UWR7	1.46476	0.235954	-0.0890025	0.641651	-0.170725	0.21382	0.0817225	0.590528	M3 CNS development/integrin|0.534
BCL2|P10415	0.766779	0.467165	0.197595	0.641726	0.27628	0.437203	-0.0786854	0.905176	M1 cell division/mitochondrion|0.404
ADH4|P08319	1.20593	0.303646	0.220523	0.642127	-0.0932277	0.926533	0.31375	0.286439	M4 cell metabolism|0.6525
CXCL9|Q07325	0.430878	0.651116	0.237934	0.642269	0.111121	0.911145	0.126814	0.837	M2 TNF-signaling/cell adhesion|0.3408
WFDC2|Q14508	1.1016	0.33626	0.109152	0.642713	0.183856	0.304021	-0.0747041	0.74641	M2 TNF-signaling/cell adhesion|0.6191
IDS|P22304	0.403193	0.669243	0.0279633	0.642898	0.0182594	0.834197	0.00970386	0.927402	AllKmeAvg:0.0364
CD74|P04233	3.87671	0.0238389	0.100777	0.642919	0.29603	0.0299339	-0.195252	0.102255	M2 TNF-signaling/cell adhesion|0.684
KIR2DS4|P43632	0.487889	0.615347	-0.538779	0.643814	-0.166232	0.960386	-0.372547	0.742773	AllKmeAvg:0.0047
VSTM2B|A6NLU5	0.649495	0.524456	0.263965	0.643824	0.0156404	0.99851	0.248324	0.577804	AllKmeAvg:-0.0373
ERBB3|P21860	0.96685	0.383736	-0.0476345	0.64391	0.0119536	0.973619	-0.059588	0.381313	AllKmeAvg:0.1526
ID4|P47928	0.852903	0.429193	0.253024	0.644807	0.376765	0.395776	-0.123741	0.861976	AllKmeAvg:0.0511
TNFRSF6B|O95407	0.405541	0.667686	0.176138	0.644833	0.133002	0.786181	0.0431366	0.963387	M2 TNF-signaling/cell adhesion|0.4781
CEACAM6|P40199	0.850204	0.430333	0.134432	0.645036	-0.0206879	0.990033	0.15512	0.441015	M5 chemotaxis|0.376
ANKRD54|Q6NXT1	1.26175	0.287539	0.174585	0.645187	-0.0818902	0.911286	0.256475	0.267847	M6 cellular detoxification|0.3634
SNX2|O60749	0.852877	0.429204	0.225522	0.645263	-0.0353962	0.989644	0.260918	0.439412	M1 cell division/mitochondrion|0.6546
NUDT10|Q8NFP7	0.481853	0.619036	0.169384	0.645655	0.172565	0.646955	-0.00318112	0.999781	AllKmeAvg:0.033
TTN|Q8WZ42	0.481366	0.619335	0.29368	0.64586	0.299111	0.647318	-0.00543092	0.999788	M8 muscle|0.3836
CD79B|P40259	2.58091	0.080643	0.150005	0.64649	0.371753	0.0821688	-0.221748	0.265127	M2 TNF-signaling/cell adhesion|0.5978
TNFSF8|P32971	2.248	0.110818	0.131721	0.646739	-0.131982	0.65724	0.263703	0.090891	M3 CNS development/integrin|0.3465
NPHS2|Q9NP85	0.981657	0.378201	-0.447747	0.647435	-0.719128	0.344283	0.27138	0.797902	AllKmeAvg:0.0225
KEL|P23276	0.781295	0.460533	0.108324	0.647691	-0.0103785	0.996161	0.118703	0.480834	M6 cellular detoxification|0.4343
NCAM2|O15394	2.6235	0.0774402	0.082277	0.647975	-0.0961196	0.567286	0.178397	0.0616549	M3 CNS development/integrin|0.5241
NACC1|Q96RE7	2.46319	0.0902154	0.128709	0.648	0.313331	0.0905851	-0.184622	0.288048	M1 cell division/mitochondrion|0.4938
ECI2|O75521	0.395256	0.674535	0.204017	0.648451	0.138278	0.825748	0.065739	0.938268	M1 cell division/mitochondrion|0.6449
CDH1|P12830	0.932568	0.396871	-0.0775669	0.6485	0.018265	0.977107	-0.0958318	0.396271	M2 TNF-signaling/cell adhesion|0.3767
FOXO3|O43524	1.20681	0.303384	0.293421	0.649271	-0.13036	0.921136	0.423781	0.284828	M1 cell division/mitochondrion|0.4172
AGXT|P21549	0.464648	0.629679	0.20649	0.649744	0.0696583	0.953797	0.136832	0.765297	M4 cell metabolism|0.4553
NINJ1|Q92982	0.527004	0.59197	0.201156	0.650182	0.225083	0.596716	-0.0239271	0.991401	M5 chemotaxis|0.446
NPR1|P16066	1.03668	0.358338	0.157402	0.651375	0.261374	0.32532	-0.103972	0.767783	AllKmeAvg:0.0029
GM2A|P17900	2.54958	0.083084	0.088425	0.651755	0.219773	0.0848009	-0.131348	0.268322	M2 TNF-signaling/cell adhesion|0.679
MRPL28|Q13084	0.387077	0.680032	0.0955062	0.654263	0.0647954	0.828717	0.0307108	0.939748	AllKmeAvg:0.0569
ENTPD5|O75356	0.947417	0.391126	0.0675245	0.654759	-0.0179327	0.971612	0.0854573	0.386997	AllKmeAvg:0.0479
PDP1|Q9P0J1	0.387654	0.679643	-0.244268	0.655616	-0.178257	0.805553	-0.0660104	0.957254	M1 cell division/mitochondrion|0.392
DCUN1D1|Q96GG9	1.1493	0.320926	0.42487	0.65682	-0.181232	0.928954	0.606101	0.303227	AllKmeAvg:0.0807
TNC|P24821	0.697664	0.500106	0.12674	0.657124	-0.00436816	0.999519	0.131108	0.53176	M5 chemotaxis|0.3187
ARG1|P05089	6.21295	0.0028436	0.135515	0.657486	-0.318909	0.113602	0.454424	0.00210295	M6 cellular detoxification|0.729
MSTN|O14793	0.455898	0.635164	-0.174194	0.657625	-0.175255	0.665697	0.00106066	0.999978	M3 CNS development/integrin|0.5442
ITGA5|P08648	0.401246	0.670538	0.065572	0.657987	0.032262	0.907013	0.03331	0.858289	M2 TNF-signaling/cell adhesion|0.5387
CREG1|O75629	0.381337	0.683917	0.105215	0.658371	0.0688713	0.841699	0.0363434	0.931801	M4 cell metabolism|0.547
TCN1|P20061	0.413599	0.66237	0.106725	0.659022	0.0467385	0.92584	0.0599867	0.830033	AllKmeAvg:0.112
EGLN1|Q9GZT9	0.390988	0.677398	0.161765	0.660216	0.0852835	0.894821	0.0764813	0.876924	M5 chemotaxis|0.6398
PRKRA|O75569	1.17308	0.313552	0.137895	0.66087	0.246691	0.284553	-0.108795	0.695104	M1 cell division/mitochondrion|0.4859
MAGED1|Q9Y5V3	1.08351	0.342269	0.170195	0.66184	-0.0669626	0.94029	0.237157	0.326637	M9 digestion|0.3381
IL17RA|Q96F46	4.20268	0.0176243	0.108363	0.661866	-0.195002	0.281707	0.303364	0.0131889	AllKmeAvg:0.1248
CD276|Q5ZPR3	0.384945	0.681473	0.0943031	0.662555	0.0512591	0.889487	0.043044	0.885701	M3 CNS development/integrin|0.3787
ITIH1|P19827	1.16289	0.316689	0.0715824	0.662565	0.127912	0.287558	-0.0563295	0.697973	AllKmeAvg:0.0439
EVPL|Q92817	0.964802	0.384509	0.176178	0.662569	0.288198	0.350889	-0.11202	0.790448	AllKmeAvg:0.0858
CCL19|Q99731	1.10785	0.33421	0.27262	0.662887	-0.113053	0.934143	0.385673	0.317149	M4 cell metabolism|0.4605
BST2|Q10589	0.644955	0.526812	0.112244	0.663107	0.14857	0.502751	-0.0363258	0.940875	M4 cell metabolism|0.5085
ADAM22|Q9P0K1	1.14938	0.320901	0.10321	0.663236	0.183643	0.291444	-0.0804328	0.703407	M2 TNF-signaling/cell adhesion|0.6155
CERT1|Q9Y5P4	0.927715	0.398767	0.159998	0.663565	0.257236	0.364785	-0.0972386	0.807259	M1 cell division/mitochondrion|0.7083
PAMR1|Q6UXH9	0.933783	0.396398	0.0716428	0.663588	0.115557	0.362468	-0.0439141	0.804312	M4 cell metabolism|0.5063
ADGRE5|P48960	0.556833	0.574753	0.067412	0.664557	0.0815967	0.563902	-0.0141847	0.974688	M2 TNF-signaling/cell adhesion|0.4966
LAG3|P18627	0.759988	0.470302	0.107095	0.664629	0.155869	0.438142	-0.048774	0.886995	M2 TNF-signaling/cell adhesion|0.3319
MEGF9|Q9H1U4	0.447544	0.640445	-0.0507879	0.665148	-0.0515824	0.668052	0.000794523	0.999859	M3 CNS development/integrin|0.3076
S100A3|P33764	1.08452	0.341931	-0.143528	0.66659	0.058633	0.936868	-0.202161	0.325222	AllKmeAvg:0.0443
CD59|P13987	0.530231	0.590082	0.0651908	0.66682	0.0767103	0.584417	-0.0115196	0.982228	M2 TNF-signaling/cell adhesion|0.7248
CD3D|P04234	2.44098	0.0921474	0.284614	0.669195	0.713677	0.0945004	-0.429063	0.280347	AllKmeAvg:0.0142
CTSF|Q9UBX1	0.37322	0.68945	-0.105215	0.669385	-0.0815508	0.793109	-0.0236644	0.971641	AllKmeAvg:0.0849
NOMO1|Q15155	0.578061	0.562812	0.0539994	0.66961	0.0678257	0.54601	-0.0138263	0.963436	M2 TNF-signaling/cell adhesion|0.4388
GART|P22102	0.428466	0.652675	0.185585	0.67231	0.185215	0.684312	0.000369214	0.999998	AllKmeAvg:-0.0107
HMMR|O75330	1.05651	0.351441	0.195445	0.672616	0.33986	0.320296	-0.144415	0.736679	AllKmeAvg:0.0546
POLR2F|P61218	3.84859	0.0244703	0.0820475	0.673644	0.252192	0.0321649	-0.170144	0.0969927	M2 TNF-signaling/cell adhesion|0.4503
CSPG5|O95196	0.724721	0.486937	-0.139131	0.674218	0.0157354	0.99515	-0.154866	0.503709	M7 cell morphogenesis|0.4876
CD3E|P07766	0.364373	0.695533	0.218298	0.674561	0.166251	0.802916	0.0520473	0.968793	AllKmeAvg:0.061
FGFR2|P21802	0.688639	0.504579	0.0535465	0.674684	0.0754087	0.474791	-0.0218622	0.911332	M2 TNF-signaling/cell adhesion|0.5466
SLAMF8|Q9P0V8	0.628721	0.535327	0.151789	0.675513	0.203398	0.510205	-0.0516089	0.937805	M2 TNF-signaling/cell adhesion|0.373
GLRX|P35754	0.694667	0.501587	0.123962	0.675707	-0.0104995	0.997292	0.134461	0.523154	M6 cellular detoxification|0.6747
MSMB|P08118	0.428161	0.652873	0.234205	0.676273	0.237259	0.680447	-0.00305351	0.999906	M2 TNF-signaling/cell adhesion|0.35
CD48|P09326	3.1954	0.045081	0.0956993	0.678526	0.273649	0.0529223	-0.17795	0.156726	M2 TNF-signaling/cell adhesion|0.5636
ENPP2|Q13822	0.780444	0.460919	0.0678384	0.678738	0.10292	0.427397	-0.035082	0.863664	M3 CNS development/integrin|0.4853
NCLN|Q969V3	0.396738	0.673564	0.279272	0.678813	0.2611	0.722905	0.0181723	0.997717	AllKmeAvg:0.0646
TIE1|P35590	0.396921	0.673421	0.106614	0.679082	0.100222	0.720186	0.00639171	0.998031	M2 TNF-signaling/cell adhesion|0.4614
RNASE3|P12724	0.359629	0.698817	0.244367	0.679473	0.135681	0.891655	0.108685	0.897477	M5 chemotaxis|0.5811
ARMCX2|Q7L311	1.79671	0.171052	0.31703	0.679532	-0.285232	0.740618	0.602262	0.145871	AllKmeAvg:0.0282
SLC9A3R2|Q15599	0.529404	0.590565	0.159875	0.67989	0.194465	0.57912	-0.0345899	0.97474	AllKmeAvg:0.1007
AMIGO1|Q86WK6	1.92255	0.151496	0.319196	0.680363	-0.30952	0.706472	0.628716	0.127553	AllKmeAvg:-0.013
NOS3|P29474	0.36782	0.693156	0.163913	0.682065	0.138859	0.768148	0.0250542	0.987414	M5 chemotaxis|0.4209
CSF1R|P07333	1.47341	0.233979	0.103096	0.682301	0.211998	0.21732	-0.108902	0.549082	M2 TNF-signaling/cell adhesion|0.4375
ADAMTS8|Q9UP79	0.347255	0.707457	-0.126678	0.683284	-0.0831323	0.854042	-0.0435454	0.938275	M3 CNS development/integrin|0.4999
MYL6B|P14649	0.447459	0.640499	0.461287	0.683752	0.115008	0.977484	0.346279	0.739112	AllKmeAvg:0.0584
PDIA2|Q13087	0.405337	0.667821	0.298474	0.684442	0.103037	0.957402	0.195437	0.794836	AllKmeAvg:0.0947
RGMB|Q6NW40	1.68055	0.191388	0.0733593	0.6847	0.160489	0.181301	-0.0871299	0.472644	M2 TNF-signaling/cell adhesion|0.7145
IL31RA|Q8NI17	0.446148	0.641332	-0.113186	0.685031	-0.122906	0.652144	0.00972058	0.996055	AllKmeAvg:-0.0152
KLK15|Q9H2R5	2.79447	0.0658352	0.148729	0.685057	0.40578	0.0727965	-0.257051	0.208612	AllKmeAvg:0.0995
GPC1|P35052	0.43464	0.648691	0.0723725	0.685452	0.0769254	0.664296	-0.00455286	0.997884	M3 CNS development/integrin|0.5519
ERN1|O75460	1.5959	0.207746	0.0878962	0.685692	0.188303	0.195376	-0.100406	0.501015	AllKmeAvg:0.1241
APOBR|Q0VD83	0.922925	0.400647	0.106848	0.685992	0.178555	0.367569	-0.0717064	0.786843	AllKmeAvg:-0.0454
RASGRF1|Q13972	0.54747	0.580101	0.223259	0.68662	0.282312	0.56272	-0.0590531	0.963434	AllKmeAvg:0.1321
REEP4|Q9H6H4	0.368964	0.692369	0.226154	0.687381	0.200167	0.754282	0.0259864	0.993012	M1 cell division/mitochondrion|0.5441
EDAR|Q9UNE0	0.733579	0.482703	0.187851	0.687409	0.280848	0.449843	-0.0929974	0.878157	M1 cell division/mitochondrion|0.3807
CES1|P23141	0.452805	0.637114	0.135964	0.68792	0.0304223	0.982113	0.105542	0.727613	M4 cell metabolism|0.5154
GAS2|O43903	0.470741	0.62589	0.185136	0.688204	0.211933	0.625631	-0.0267976	0.98897	M4 cell metabolism|0.3792
SLAMF6|Q96DU3	0.553097	0.576881	0.161884	0.688716	0.207078	0.557927	-0.0451936	0.959678	AllKmeAvg:0.1499
SERPINE2|P07093	0.44134	0.644396	0.177204	0.688877	0.0431719	0.978909	0.134032	0.740186	M1 cell division/mitochondrion|0.5178
FOLR1|P15328	0.811125	0.447203	0.0798146	0.689235	0.126021	0.413281	-0.0462061	0.838368	M2 TNF-signaling/cell adhesion|0.5936
C1QTNF5|Q9BXJ0	0.846873	0.431746	0.0753093	0.689403	0.121501	0.397914	-0.0461917	0.820606	AllKmeAvg:0.1627
PSMA1|P25786	0.338866	0.713377	0.489712	0.689522	0.325524	0.853856	0.164189	0.942556	AllKmeAvg:0.0659
LMOD1|P29536	4.1658	0.0182354	0.0785795	0.68962	0.256686	0.0262387	-0.178107	0.0734322	M2 TNF-signaling/cell adhesion|0.3492
TPR|P12270	0.925871	0.39949	0.178801	0.690959	0.302038	0.366785	-0.123237	0.780388	M1 cell division/mitochondrion|0.3233
NT-proBNP|NTproBNP	0.467901	0.627653	0.300984	0.692104	0.05436	0.988498	0.246624	0.705816	AllKmeAvg:0.0613
IL22RA1|Q8N6P7	0.362835	0.696613	-0.12073	0.692106	-0.106734	0.759023	-0.0139961	0.993134	AllKmeAvg:0.1162
BCAT2|O15382	0.401044	0.670672	0.287473	0.693133	0.291201	0.697177	-0.00372784	0.999913	AllKmeAvg:0.08
BAP18|Q8IXM2	1.33981	0.266466	0.135718	0.694073	0.273072	0.247071	-0.137354	0.590906	M5 chemotaxis|0.5769
ITGB5|P18084	3.08393	0.0500723	0.0750367	0.694651	-0.117055	0.429658	0.192092	0.0392094	M3 CNS development/integrin|0.5022
TMED4|Q7Z7H5	0.631305	0.533963	-0.336456	0.694894	0.0229877	0.998364	-0.359444	0.557742	AllKmeAvg:0.0672
C1GALT1C1|Q96EU7	0.333175	0.717422	0.151996	0.694954	0.0934262	0.876103	0.0585697	0.926381	AllKmeAvg:0.047
OSM|P13725	0.54208	0.583203	0.223831	0.69514	0.0111953	0.999124	0.212636	0.630029	M5 chemotaxis|0.7547
PAIP2B|Q9ULR5	0.693939	0.501947	0.259786	0.695525	0.38365	0.469836	-0.123865	0.88981	M1 cell division/mitochondrion|0.4
SERPINA7|P05543	0.436808	0.647299	-0.0784048	0.697124	-0.0870239	0.653194	0.00861906	0.993843	AllKmeAvg:-0.0486
CPB2|Q96IY4	0.329379	0.720133	-0.0593953	0.698801	-0.0353752	0.88487	-0.02402	0.92041	AllKmeAvg:0.0492
NPDC1|Q9NQX5	4.27234	0.0165264	0.0703698	0.699525	0.236395	0.024751	-0.166025	0.0661005	M2 TNF-signaling/cell adhesion|0.6488
CCL16|O15467	0.698965	0.499465	0.121039	0.699564	0.180941	0.466946	-0.0599021	0.883596	M4 cell metabolism|0.4441
HAGH|Q16775	0.61267	0.543884	0.1429	0.699937	0.199212	0.515732	-0.0563121	0.924601	M6 cellular detoxification|0.8149
EGFL7|Q9UHF1	0.426141	0.654182	0.0988638	0.700367	0.023131	0.981392	0.0757328	0.744645	M5 chemotaxis|0.528
LEP|P41159	1.35858	0.261636	0.269372	0.700438	0.551543	0.243857	-0.282171	0.577365	M4 cell metabolism|0.5061
CORO6|Q6QEF8	0.347075	0.707584	0.154505	0.702114	0.0698609	0.932756	0.0846441	0.860673	M8 muscle|0.7219
NPTN|Q9Y639	0.59453	0.553723	-0.247016	0.702966	-0.340943	0.526558	0.0939273	0.930428	AllKmeAvg:0.066
CD93|Q9NPY3	1.53129	0.221187	0.075463	0.703804	0.163852	0.209651	-0.0883894	0.508494	M2 TNF-signaling/cell adhesion|0.6295
IGF1R|P08069	0.540913	0.583877	0.0562458	0.705104	0.0738669	0.562055	-0.0176211	0.952617	M3 CNS development/integrin|0.5862
KIT|P10721	0.979752	0.378909	-0.0712372	0.705109	0.0319234	0.93468	-0.103161	0.35935	M3 CNS development/integrin|0.4025
ASPSCR1|Q9BZE9	1.13336	0.32597	0.12888	0.705731	0.24569	0.30098	-0.11681	0.668126	M1 cell division/mitochondrion|0.6359
TNFSF12|O43508	0.397898	0.672769	0.0616771	0.706092	0.0651963	0.688807	-0.00351925	0.998397	M3 CNS development/integrin|0.4521
THBS2|P35442	1.44771	0.239897	0.0864288	0.706201	-0.0686458	0.809905	0.155075	0.211602	M5 chemotaxis|0.4146
CXADR|P78310	0.925344	0.399697	0.139076	0.706449	-0.0564297	0.946405	0.195506	0.382897	M2 TNF-signaling/cell adhesion|0.3261
CST3|P01034	2.58734	0.0801508	0.0671762	0.706616	0.18398	0.0881208	-0.116804	0.232728	M2 TNF-signaling/cell adhesion|0.7865
WDR46|O15213	0.426949	0.653657	-0.145828	0.709435	-0.165361	0.655169	0.0195334	0.991316	AllKmeAvg:0.0774
LELP1|Q5T871	0.341362	0.71161	0.494858	0.709589	0.213786	0.940219	0.281072	0.855206	AllKmeAvg:-0.0366
PPIE|Q9UNP9	1.7689	0.175712	0.205215	0.710039	-0.206188	0.717795	0.411403	0.149624	AllKmeAvg:0.1092
CASP10|Q92851	0.355788	0.701487	0.266781	0.710199	0.255354	0.740194	0.0114269	0.999111	M1 cell division/mitochondrion|0.5938
KRT19|P08727	0.475048	0.623224	-0.154805	0.710782	-0.190147	0.610834	0.0353416	0.975124	M2 TNF-signaling/cell adhesion|0.314
CRTAM|O95727	0.435914	0.647872	0.140297	0.710829	0.162308	0.645631	-0.0220109	0.988174	M2 TNF-signaling/cell adhesion|0.5232
SCGB2A2|Q13296	1.29002	0.279719	0.17536	0.711171	0.357792	0.261217	-0.182432	0.59527	AllKmeAvg:0.0867
STC2|O76061	1.66333	0.194606	0.0603094	0.712711	0.13795	0.188422	-0.077641	0.455466	M2 TNF-signaling/cell adhesion|0.5004
SSC5D|A1L4H1	0.427226	0.653478	0.0968716	0.71384	0.017725	0.989187	0.0791466	0.728122	M4 cell metabolism|0.4751
ATP5F1D|P30049	0.308439	0.735276	0.156254	0.713935	0.0959082	0.885055	0.0603456	0.931364	AllKmeAvg:0.0825
ODAM|A1E959	0.935826	0.395603	-0.186552	0.714345	0.0824084	0.938767	-0.26896	0.376396	AllKmeAvg:-6e-04
PROS1|P07225	0.677366	0.510223	-0.0657028	0.714469	0.0121308	0.98902	-0.0778336	0.515734	AllKmeAvg:0.0543
SLC51B|Q86UW2	0.355755	0.70151	-0.222897	0.715576	-0.0781881	0.961124	-0.144708	0.819379	AllKmeAvg:0.0459
NPM1|P06748	0.352799	0.703572	0.1719	0.715754	0.0617564	0.959293	0.110144	0.823732	M6 cellular detoxification|0.4206
PIK3AP1|Q6ZUJ8	0.455499	0.635415	0.13169	0.715859	0.0160777	0.995212	0.115612	0.695567	M6 cellular detoxification|0.5972
NEDD9|Q14511	2.98492	0.0549774	0.115811	0.716148	-0.188727	0.429811	0.304537	0.0435188	AllKmeAvg:0.0814
DEFB118|Q96PH6	0.369073	0.692295	-0.478556	0.716302	-0.490336	0.714683	0.0117801	0.999714	AllKmeAvg:0.0026
COL4A1|P02462	0.447871	0.640238	0.0882912	0.716447	0.0118291	0.994251	0.0764622	0.702971	AllKmeAvg:0.0276
DSCAM|O60469	0.319042	0.727567	0.109883	0.716758	0.0925593	0.796974	0.0173239	0.988349	M2 TNF-signaling/cell adhesion|0.3748
CASQ2|O14958	0.320431	0.726564	-0.159272	0.71722	-0.0764556	0.928941	-0.0828164	0.880707	AllKmeAvg:0.0161
LECT2|O14960	1.3083	0.274775	0.266838	0.717575	0.554368	0.257993	-0.28753	0.581789	M4 cell metabolism|0.348
GPRC5C|Q9NQ84	0.643935	0.527343	0.201269	0.717579	0.299655	0.495624	-0.0983864	0.893933	M4 cell metabolism|0.5367
CLEC7A|Q9BXN2	1.40992	0.248879	0.109685	0.71771	0.235563	0.235701	-0.125878	0.54148	M2 TNF-signaling/cell adhesion|0.6094
IL2RG|P31785	0.301041	0.740703	0.139293	0.71867	0.0910262	0.873144	0.0482668	0.945422	AllKmeAvg:0.14
CST1|P01037	0.586202	0.5583	-0.257642	0.719629	-0.366586	0.529335	0.108944	0.920161	AllKmeAvg:0.001
TXN|P10599	0.341227	0.711706	0.141729	0.719771	0.0535964	0.955738	0.0881322	0.835604	M1 cell division/mitochondrion|0.6293
CHGB|P05060	1.98872	0.142142	-0.09479	0.720008	0.111018	0.649521	-0.205808	0.11878	M7 cell morphogenesis|0.5625
CCL18|P55774	0.299227	0.74204	0.123725	0.720112	0.0806753	0.87438	0.0430494	0.945308	M5 chemotaxis|0.4596
VNN1|O95497	0.344362	0.709493	0.161305	0.723015	0.158309	0.74105	0.00299625	0.999842	M4 cell metabolism|0.3351
NECTIN4|Q96NY8	0.844043	0.432949	0.0740888	0.723123	0.127512	0.401106	-0.0534232	0.788299	M2 TNF-signaling/cell adhesion|0.6811
IL4R|P24394	0.492997	0.612241	-0.0971542	0.725609	-0.00246409	0.999801	-0.0946901	0.651254	M2 TNF-signaling/cell adhesion|0.4406
RCC1|P18754	0.348925	0.706284	0.112009	0.725965	0.113042	0.731362	-0.00103242	0.999961	AllKmeAvg:0.1337
DEFB116|Q30KQ4	0.367898	0.693102	-0.295997	0.726251	-0.314685	0.707103	0.0186873	0.998197	AllKmeAvg:-0.0503
RPE|Q96AT9	0.674854	0.51149	0.246838	0.726326	-0.0545534	0.985072	0.301391	0.512321	M1 cell division/mitochondrion|0.4884
FCAMR|Q8WWV6	2.69639	0.0722572	0.149929	0.727125	0.433852	0.0832915	-0.283923	0.205254	M2 TNF-signaling/cell adhesion|0.4408
CDON|Q4KMG0	0.289142	0.749518	-0.0661155	0.72846	-0.041809	0.885305	-0.0243065	0.941224	M3 CNS development/integrin|0.5502
NAMPT|P43490	1.26366	0.287003	0.116419	0.729111	0.243446	0.270584	-0.127027	0.589392	M1 cell division/mitochondrion|0.3519
ITPRIP|Q8IWB1	0.558047	0.574063	0.144874	0.729698	0.205473	0.545794	-0.0605999	0.924986	AllKmeAvg:0.1318
CD72|P21854	1.36408	0.260237	0.114807	0.729833	0.248626	0.247617	-0.133819	0.548364	M2 TNF-signaling/cell adhesion|0.5581
CEMIP2|Q9UHN6	1.91229	0.153	0.091403	0.729987	0.229298	0.155634	-0.137895	0.367734	M5 chemotaxis|0.4016
FCRL6|Q6DN72	0.403932	0.668753	0.172899	0.73034	0.0294992	0.991229	0.1434	0.737308	AllKmeAvg:0.0435
ADAMTS13|Q76LX8	0.383657	0.682344	-0.0564597	0.730987	-0.0632627	0.685935	0.00680293	0.993581	AllKmeAvg:0.0202
MERTK|Q12866	0.296826	0.743813	0.0635571	0.731229	0.0523397	0.815554	0.0112175	0.986293	M3 CNS development/integrin|0.4
CD83|Q01151	0.377429	0.686575	0.0941918	0.732345	0.0209202	0.985313	0.0732716	0.766531	M2 TNF-signaling/cell adhesion|0.6996
BRD2|P25440	0.283901	0.753434	0.212039	0.732427	0.136077	0.883992	0.0759619	0.945037	M1 cell division/mitochondrion|0.4505
SUMF2|Q8NBJ7	0.54035	0.584203	0.0835921	0.732962	0.1174	0.556853	-0.0338081	0.930656	M1 cell division/mitochondrion|0.4893
ESR1|P03372	0.292026	0.747371	-0.359632	0.733346	-0.188563	0.921252	-0.171069	0.905555	AllKmeAvg:-0.0653
CLSTN3|Q9BQT9	2.11852	0.125468	0.0943531	0.733471	0.249032	0.132197	-0.154679	0.313237	M2 TNF-signaling/cell adhesion|0.4414
ITGA11|Q9UKX5	3.96764	0.0219088	-0.108631	0.734997	-0.37712	0.032917	0.268488	0.0764055	M3 CNS development/integrin|0.5259
HRAS|P01112	0.281141	0.755505	0.281291	0.735312	0.173708	0.893378	0.107583	0.938371	AllKmeAvg:0.0679
SYNGAP1|Q96PV0	0.284153	0.753245	-0.223349	0.735405	-0.170205	0.842415	-0.0531437	0.975678	M2 TNF-signaling/cell adhesion|0.3283
SCLY|Q96I15	0.763209	0.468811	0.083756	0.735707	0.141059	0.436499	-0.0573027	0.816439	M4 cell metabolism|0.6079
CFP|P27918	1.43191	0.243613	0.0452731	0.735786	0.101301	0.234453	-0.0560275	0.51726	M5 chemotaxis|0.3927
COL3A1|P02461	0.370538	0.691288	0.0917681	0.735998	0.0205674	0.985284	0.0712007	0.770838	AllKmeAvg:0.1063
CGREF1|Q99674	0.924793	0.399913	0.090761	0.736169	0.167329	0.371878	-0.0765682	0.735441	M7 cell morphogenesis|0.4102
PIGR|P01833	0.746445	0.47662	0.0878747	0.73676	-0.0295955	0.967195	0.11747	0.465449	M5 chemotaxis|0.323
ECE1|P42892	0.972171	0.381738	0.0788595	0.736864	-0.0437943	0.913402	0.122654	0.356632	AllKmeAvg:0.1181
TFF1|P04155	0.293902	0.745978	0.13744	0.737411	0.117553	0.807375	0.0198874	0.991014	AllKmeAvg:0.1224
CTSD|P07339	1.10344	0.335655	0.0598267	0.737502	0.119759	0.31454	-0.0599327	0.650507	M4 cell metabolism|0.6603
SPINK4|O60575	0.294757	0.745344	-0.157983	0.737664	-0.136177	0.804879	-0.0218059	0.991829	AllKmeAvg:0.0437
DEFB4A_DEFB4B|O15263	0.28387	0.753457	0.309816	0.738134	0.16744	0.918231	0.142376	0.913335	M5 chemotaxis|0.3398
AGT|P01019	0.277252	0.758432	0.0489395	0.738335	0.0303565	0.893841	0.0185831	0.940014	AllKmeAvg:0.0567
PARP1|P09874	0.605409	0.547801	0.142084	0.738901	0.214964	0.516335	-0.0728797	0.893583	M1 cell division/mitochondrion|0.4921
MST1|P26927	0.281179	0.755476	0.105594	0.738932	0.0586899	0.914028	0.0469041	0.919064	AllKmeAvg:0.1136
ROBO4|Q8WZ75	0.459021	0.633201	0.0563407	0.740011	0.0733411	0.613821	-0.0170004	0.96196	AllKmeAvg:0.1484
BCL2L15|Q5TBC7	0.792088	0.455664	0.151804	0.740179	-0.0602672	0.95539	0.212071	0.439616	AllKmeAvg:0.1209
LILRA3|Q8N6C8	0.648038	0.525211	-0.374856	0.740542	0.0893676	0.983698	-0.464224	0.52397	AllKmeAvg:0.1605
PRKCQ|Q04759	0.271965	0.762443	0.137165	0.742696	0.0974674	0.865798	0.0396976	0.965932	AllKmeAvg:0.046
TXK|P42681	0.28022	0.756197	0.285771	0.742801	0.149164	0.925038	0.136608	0.908428	AllKmeAvg:0.0737
CLUL1|Q15846	0.455399	0.635478	-0.106593	0.742803	-0.0029711	0.999778	-0.103622	0.67331	M3 CNS development/integrin|0.3722
ANXA5|P08758	1.2634	0.287076	0.218755	0.743514	0.470498	0.273334	-0.251743	0.576172	AllKmeAvg:0.0924
DENND2B|P78524	0.700743	0.498589	0.218508	0.745448	0.360771	0.466217	-0.142262	0.838773	M1 cell division/mitochondrion|0.3107
MET|P08581	0.618873	0.540561	-0.0468205	0.745683	0.010333	0.986335	-0.0571535	0.541336	M3 CNS development/integrin|0.4711
RIPK4|P57078	0.76775	0.466718	-0.23907	0.746371	-0.413086	0.435408	0.174017	0.803561	AllKmeAvg:0.0115
TGFA|P01135	1.59893	0.207137	0.0788588	0.746545	-0.0839245	0.728053	0.162783	0.178693	M5 chemotaxis|0.5938
ADAMTSL4|Q6UY14	0.526839	0.592066	0.0751054	0.748269	0.108027	0.563754	-0.0329216	0.924251	AllKmeAvg:0.0798
LRFN2|Q9ULH4	0.27163	0.762685	-0.237298	0.748766	-0.190576	0.83591	-0.0467216	0.984255	AllKmeAvg:-0.019
CEACAM3|P40198	1.43923	0.241885	-0.231415	0.749071	0.224213	0.770894	-0.455628	0.211821	AllKmeAvg:0.0466
HRC|P23327	0.410001	0.664738	0.109396	0.749461	0.136331	0.651338	-0.0269354	0.975568	AllKmeAvg:0.0871
ITIH3|Q06033	1.39808	0.251765	-0.0827816	0.749764	-0.188455	0.244193	0.105673	0.517774	M1 cell division/mitochondrion|0.3077
ATP1B1|P05026	0.588524	0.55702	0.193422	0.75052	0.296373	0.52568	-0.102952	0.891471	AllKmeAvg:0.056
FGF7|P21781	0.432067	0.650348	0.212883	0.750663	0.00869021	0.99954	0.204193	0.689686	AllKmeAvg:0.0796
GC|P02774	0.543009	0.582667	-0.076055	0.750852	-0.111878	0.553126	0.035823	0.914064	AllKmeAvg:-0.0092
IL1R2|P27930	0.804922	0.449942	0.0453241	0.751557	0.0809649	0.420146	-0.0356407	0.779522	M3 CNS development/integrin|0.3436
APOD|P05090	0.259358	0.772054	-0.0748849	0.752205	-0.0511348	0.880202	-0.0237501	0.9603	M3 CNS development/integrin|0.4123
CWC15|Q9P013	0.373419	0.689314	0.149857	0.752327	0.0229087	0.993618	0.126949	0.749857	M1 cell division/mitochondrion|0.476
SBSN|Q6UWP8	0.257685	0.77334	-0.0654449	0.754333	-0.0404349	0.901712	-0.0250099	0.943447	M7 cell morphogenesis|0.4028
FCGR3B|O75015	1.88996	0.156331	-0.106227	0.755366	0.13704	0.63969	-0.243267	0.131892	AllKmeAvg:0.0852
HLA-DRA|P01903	0.445824	0.641538	-0.129597	0.755747	-0.173133	0.620003	0.0435358	0.95629	AllKmeAvg:0.1497
ICAM3|P32942	1.24006	0.293693	0.0611947	0.755942	0.133893	0.28155	-0.0726987	0.574332	M2 TNF-signaling/cell adhesion|0.3634
RAP1A|P62834	1.08997	0.340109	-0.281122	0.756516	-0.581877	0.321996	0.300755	0.638172	AllKmeAvg:0.088
ZNF830|Q96NB3	0.334962	0.716149	0.199294	0.757101	0.220378	0.721738	-0.0210845	0.995603	AllKmeAvg:-0.0714
PRC1|O43663	0.357237	0.700479	-0.218414	0.757777	-0.254416	0.697323	0.0360016	0.989395	AllKmeAvg:0.1017
IL36G|Q9NZH8	0.548482	0.579521	0.098523	0.758213	0.148349	0.549256	-0.0498262	0.904806	AllKmeAvg:0.1177
SCT|P09683	5.44806	0.00564908	-0.126323	0.758341	-0.528068	0.0124088	0.401745	0.0231764	AllKmeAvg:0.0088
RNASE1|P07998	3.60346	0.0307503	0.0778218	0.758809	0.27175	0.0447153	-0.193929	0.0954168	M2 TNF-signaling/cell adhesion|0.5903
MFAP4|P55083	1.07357	0.345617	0.0750601	0.759413	-0.0551914	0.866793	0.130251	0.315266	M3 CNS development/integrin|0.3232
IVD|P26440	0.258549	0.772676	0.235571	0.759453	0.124346	0.928926	0.111225	0.916961	AllKmeAvg:0.0753
IFNG|P01579	0.36353	0.696133	-0.261601	0.75946	-0.0361509	0.994963	-0.22545	0.753352	AllKmeAvg:0.0963
PRKD2|Q9BZL6	0.759123	0.470703	0.100241	0.759668	0.177402	0.440639	-0.0771608	0.794751	M1 cell division/mitochondrion|0.3725
HMGCS1|Q01581	0.248819	0.780193	0.19572	0.760994	0.134672	0.883143	0.0610484	0.963118	AllKmeAvg:0.0189
CTHRC1|Q96CG8	0.652867	0.522713	0.0578024	0.761204	0.0955907	0.490966	-0.0377883	0.848209	M3 CNS development/integrin|0.4128
FCER1A|P12319	0.263751	0.768687	0.0655988	0.761866	0.0566991	0.822778	0.0088997	0.992943	AllKmeAvg:0.0314
CES3|Q6UWW8	0.269626	0.764208	0.155822	0.762574	0.0671691	0.952706	0.0886533	0.883443	M4 cell metabolism|0.3722
CCL11|P51671	3.8707	0.0239725	-0.0687973	0.763278	-0.250179	0.0372501	0.181382	0.0768152	M3 CNS development/integrin|0.3121
SELENOP|P49908	1.23327	0.295645	-0.0529243	0.764168	0.0469715	0.815982	-0.0998958	0.264089	AllKmeAvg:0.0143
FST|P19883	3.58497	0.0312861	0.0931067	0.764205	0.328102	0.0457745	-0.234996	0.0955472	M5 chemotaxis|0.3186
CAPN3|P20807	0.272519	0.762012	-0.1569	0.764869	-0.1461	0.80009	-0.0107997	0.998205	M8 muscle|0.5
SLITRK2|Q9H156	0.733729	0.482632	0.0856004	0.765148	-0.0368349	0.95344	0.122435	0.464528	M2 TNF-signaling/cell adhesion|0.4477
HADH|Q16836	0.931828	0.397159	0.245723	0.765227	0.483319	0.374118	-0.237596	0.703104	AllKmeAvg:0.0768
LY96|Q9Y6Y9	0.789882	0.456655	0.0861464	0.765508	0.157326	0.428281	-0.07118	0.773214	M5 chemotaxis|0.3507
S100P|P25815	0.986975	0.376233	0.102767	0.765724	0.207609	0.355606	-0.104843	0.676397	M2 TNF-signaling/cell adhesion|0.3618
FCER2|P06734	2.47699	0.0890354	-0.150719	0.765903	0.253197	0.488019	-0.403916	0.073087	M2 TNF-signaling/cell adhesion|0.3521
IGF2R|P11717	0.247196	0.781454	0.0507205	0.766055	0.0283975	0.922821	0.022323	0.929637	M5 chemotaxis|0.4193
FABP4|P15090	5.09573	0.00777429	0.117232	0.766464	0.48418	0.0160407	-0.366948	0.0296863	M2 TNF-signaling/cell adhesion|0.4219
KLK10|O43240	1.22489	0.298074	0.0794208	0.766496	-0.0708422	0.81621	0.150263	0.266403	AllKmeAvg:0.1713
AIF1|P55008	0.362348	0.696933	0.327125	0.76669	0.0394438	0.996289	0.287682	0.748608	AllKmeAvg:0.0338
SEMA4C|Q9C0C4	0.53084	0.589727	0.0594698	0.766787	0.0899581	0.559778	-0.0304883	0.906098	M3 CNS development/integrin|0.5365
SERPIND1|P05546	0.74764	0.476059	-0.0643048	0.767383	0.0292495	0.948677	-0.0935543	0.456388	M5 chemotaxis|0.3687
CD27|P26842	1.45631	0.237901	0.0959322	0.767674	0.230733	0.236098	-0.134801	0.481323	M2 TNF-signaling/cell adhesion|0.6715
FN1|P02751	1.2961	0.278063	-0.0633072	0.768241	0.0605235	0.793579	-0.123831	0.246544	AllKmeAvg:0.1074
PQBP1|O60828	0.280675	0.755855	0.215678	0.768661	0.212985	0.78183	0.00269301	0.999942	AllKmeAvg:0.107
GID8|Q9NWU2	0.412021	0.663407	0.131001	0.769471	0.17376	0.643351	-0.0427587	0.961294	AllKmeAvg:0.0041
GKN1|Q9NS71	0.353645	0.702982	0.0574951	0.770122	0.00727761	0.99598	0.0502175	0.755166	AllKmeAvg:0.0914
REST|Q13127	1.71375	0.185335	0.24764	0.771825	0.64474	0.19163	-0.3971	0.394458	AllKmeAvg:0.1606
C1QTNF9|P0C862	0.474993	0.623258	0.0971485	0.772432	0.140703	0.595945	-0.0435547	0.929279	M3 CNS development/integrin|0.4377
MANSC4|A6NHS7	1.25956	0.288154	0.187526	0.772452	0.427903	0.280381	-0.240377	0.551419	M2 TNF-signaling/cell adhesion|0.4284
PDGFC|Q9NRA1	2.36296	0.0992757	-0.0867462	0.772874	-0.259989	0.114965	0.173242	0.240324	M6 cellular detoxification|0.3906
ADGRE1|Q14246	1.59776	0.207372	0.147395	0.773118	0.373365	0.21101	-0.22597	0.429234	M2 TNF-signaling/cell adhesion|0.4671
GALNT5|Q7Z7M9	0.577456	0.563149	-0.117692	0.773233	0.0318056	0.982091	-0.149498	0.558583	AllKmeAvg:0.0306
ADAM23|O75077	4.27803	0.0164399	0.0721675	0.774495	0.280926	0.0286246	-0.208759	0.054541	M2 TNF-signaling/cell adhesion|0.3121
TXNL1|O43396	1.05572	0.351711	0.303187	0.774796	-0.239509	0.8582	0.542696	0.32025	AllKmeAvg:0.0764
KLK13|Q9UKR3	0.721895	0.488296	-0.113077	0.77516	0.0518014	0.949897	-0.164878	0.468566	M7 cell morphogenesis|0.4153
GIMAP7|Q8NHV1	1.51481	0.224753	0.0547258	0.776122	0.136365	0.226687	-0.0816391	0.454168	M3 CNS development/integrin|0.4038
LPL|P06858	1.35221	0.263264	-0.129715	0.776669	-0.308099	0.259949	0.178384	0.51173	M3 CNS development/integrin|0.3507
FCAR|P24071	0.651015	0.523669	0.100178	0.7785	-0.0388119	0.964497	0.13899	0.508904	M5 chemotaxis|0.4543
EFNA4|P52798	1.8076	0.169262	0.0637557	0.780027	0.17294	0.179343	-0.109184	0.361906	M2 TNF-signaling/cell adhesion|0.7163
CD6|P30203	1.41409	0.247873	-0.106087	0.781244	0.118094	0.745882	-0.224181	0.217131	M3 CNS development/integrin|0.3123
PFDN6|O15212	1.79918	0.170645	-0.589159	0.782004	0.816436	0.63662	-1.40559	0.145353	AllKmeAvg:-0.0188
S100A13|Q99584	1.21356	0.30139	0.0709718	0.782459	0.162943	0.294138	-0.091971	0.560973	M3 CNS development/integrin|0.3077
ATP5PO|P48047	0.2638	0.768649	0.135865	0.782483	0.1354	0.791629	0.000464568	0.999996	AllKmeAvg:0.0683
CRLF1|O75462	2.88846	0.0602272	0.0516614	0.783254	0.172829	0.0786879	-0.121168	0.156668	M2 TNF-signaling/cell adhesion|0.4983
BOC|Q9BWV1	0.807172	0.448947	-0.0642293	0.784244	0.0380551	0.921272	-0.102284	0.422513	M3 CNS development/integrin|0.4609
CD300LG|Q6UXG3	1.47581	0.233433	0.0883065	0.784562	0.221728	0.23615	-0.133421	0.460653	M2 TNF-signaling/cell adhesion|0.4226
SLIT2|O94813	0.394428	0.675089	0.1705	0.78475	-0.00342855	0.999906	0.173929	0.701162	AllKmeAvg:0.099
SIGLEC15|Q6ZMC9	0.21993	0.802955	-0.226913	0.785318	-0.149024	0.904696	-0.0778889	0.96055	AllKmeAvg:0.0286
LRP2|P98164	1.12246	0.329465	-0.283895	0.785349	0.255666	0.828557	-0.539561	0.296953	AllKmeAvg:0.0462
CALCB|P10092	1.63581	0.199864	-0.0792882	0.785466	0.102836	0.677886	-0.182124	0.172135	AllKmeAvg:0.0547
SIGLEC8|Q9NYZ4	0.886132	0.415397	0.111984	0.785713	-0.0763259	0.897954	0.18831	0.385955	M5 chemotaxis|0.3671
RLN2|P04090	0.336804	0.71484	-0.0864036	0.786188	-0.106657	0.703984	0.0202533	0.981485	AllKmeAvg:0.1446
WARS1|P23381	1.25477	0.289506	0.0991257	0.78688	0.233254	0.284985	-0.134128	0.540406	M5 chemotaxis|0.3207
HSPG2|P98160	3.55926	0.0320468	0.0528783	0.787367	0.195568	0.0487459	-0.142689	0.0921855	M2 TNF-signaling/cell adhesion|0.6943
MORF4L1|Q9UBU8	0.285093	0.752541	-0.165003	0.787921	-0.181584	0.758288	0.0165805	0.996602	AllKmeAvg:0.0971
CRYBB2|P43320	1.22102	0.299202	0.263235	0.788789	-0.263873	0.795597	0.527108	0.266751	AllKmeAvg:-0.0596
IL3|P08700	0.856844	0.427532	0.517613	0.788907	-0.345119	0.903684	0.862732	0.398543	AllKmeAvg:0.1419
CPVL|Q9H3G5	0.518336	0.597071	-0.0877523	0.789765	0.0222047	0.985569	-0.109957	0.594309	M3 CNS development/integrin|0.3238
ITGB1BP1|O14713	0.860894	0.425833	0.153897	0.790981	0.309992	0.404906	-0.156095	0.712088	AllKmeAvg:0.1026
GSN|P06396	0.215145	0.806789	0.0322019	0.791259	0.0189766	0.924833	0.0132253	0.945724	M3 CNS development/integrin|0.523
KCNC4|Q03721	0.294499	0.745536	0.226638	0.791459	0.0424565	0.992136	0.184182	0.804303	AllKmeAvg:0.079
OLR1|P78380	4.3344	0.0156071	0.0858432	0.792391	-0.235781	0.191756	0.321624	0.0127927	M5 chemotaxis|0.6903
CCDC50|Q8IVM0	0.323575	0.724298	-0.118089	0.792576	-0.012233	0.997603	-0.105856	0.768582	AllKmeAvg:0.151
CSF2|P04141	0.38707	0.680037	0.107166	0.793255	0.147277	0.658072	-0.0401114	0.95518	AllKmeAvg:0.1365
TNN|Q9UQP3	0.473479	0.624194	0.0914204	0.793311	-0.0180398	0.991365	0.10946	0.62725	AllKmeAvg:0.1144
CD200|P41217	0.781221	0.460567	-0.0563596	0.793799	-0.10945	0.43673	0.0530906	0.749292	M3 CNS development/integrin|0.4994
JCHAIN|P01591	0.24575	0.782589	-0.0985142	0.793916	-0.0968554	0.807663	-0.0016588	0.999909	M2 TNF-signaling/cell adhesion|0.3132
KIR2DL3|P43628	1.45278	0.238719	0.154616	0.795477	0.395512	0.243413	-0.240895	0.459725	M3 CNS development/integrin|0.3952
SLC28A1|O00337	1.99949	0.140677	0.239049	0.79579	-0.383571	0.570388	0.62262	0.118958	AllKmeAvg:0.0956
ART3|Q13508	0.942056	0.39319	-0.0861005	0.7958	0.067791	0.872876	-0.153892	0.361463	M2 TNF-signaling/cell adhesion|0.4989
GRIK2|Q13002	1.35651	0.262164	-0.121562	0.795846	-0.302154	0.263728	0.180592	0.493714	AllKmeAvg:0.0343
APOF|Q13790	1.95989	0.146143	-0.071155	0.796489	-0.207596	0.162365	0.136441	0.312096	AllKmeAvg:-0.0308
GPR158|Q5T848	0.378746	0.685679	-0.0996704	0.79819	0.0045067	0.999557	-0.104177	0.70712	M7 cell morphogenesis|0.5985
CD177|Q8N6Q3	0.202115	0.817327	-0.25144	0.800824	-0.171134	0.905886	-0.0803058	0.968486	AllKmeAvg:-0.0249
GTF2IRD1|Q9UHL9	0.249247	0.779861	0.146224	0.800972	0.0426972	0.981967	0.103527	0.854742	AllKmeAvg:-0.0087
ADAMTS16|Q8TE57	0.213822	0.807853	0.0603924	0.801747	0.0284621	0.953917	0.0319302	0.916467	M2 TNF-signaling/cell adhesion|0.3928
FUT1|P19526	0.331381	0.718702	0.171569	0.801846	0.221339	0.703383	-0.0497697	0.974076	AllKmeAvg:0.0196
TNR|Q92752	1.26325	0.28712	0.073979	0.801943	-0.0823147	0.769578	0.156294	0.2548	AllKmeAvg:0.0833
NRCAM|Q92823	0.855757	0.427989	0.0526686	0.802057	-0.0385002	0.892973	0.0911688	0.397408	M2 TNF-signaling/cell adhesion|0.3685
EDN1|P05305	3.83933	0.0246819	0.0521474	0.802058	0.206535	0.0412196	-0.154388	0.0714918	M2 TNF-signaling/cell adhesion|0.3719
TPRKB|Q9Y3C4	0.836161	0.43632	0.194192	0.802091	0.396819	0.416743	-0.202627	0.713252	AllKmeAvg:-0.0241
LILRB5|O75023	0.224641	0.799197	0.185989	0.802157	0.173875	0.831219	0.0121142	0.998679	AllKmeAvg:0.0547
RLN1|P04808	0.629627	0.534849	-0.171722	0.80231	-0.308903	0.506991	0.137181	0.820203	AllKmeAvg:0.085
GCNT1|Q02742	1.98776	0.142274	0.0755807	0.803889	0.225875	0.160503	-0.150294	0.300998	M2 TNF-signaling/cell adhesion|0.3689
TMOD4|Q9NZQ9	0.760918	0.469871	-0.247076	0.803931	-0.48639	0.447249	0.239313	0.749509	M8 muscle|0.3218
PRND|Q9UKY0	0.253628	0.776468	0.134114	0.804251	0.144298	0.785238	-0.0101838	0.998226	M2 TNF-signaling/cell adhesion|0.4942
CLMP|Q9H6B4	1.28894	0.280013	0.0481972	0.804253	0.1196	0.281336	-0.0714025	0.511802	M2 TNF-signaling/cell adhesion|0.635
CCL24|O00175	0.483128	0.618255	-0.149944	0.804285	-0.239073	0.589343	0.0891291	0.897051	AllKmeAvg:0.0377
TNFRSF13C|Q96RJ3	0.202949	0.816655	-0.0891149	0.804433	-0.047925	0.9414	-0.0411899	0.937463	AllKmeAvg:0.1331
C4BPB|P20851	0.253035	0.776926	0.0762576	0.804447	0.0197156	0.986109	0.056542	0.844724	AllKmeAvg:0.1462
VSIG10|Q8N0Z9	1.91777	0.152195	0.0857577	0.80458	0.252786	0.169641	-0.167029	0.317237	M3 CNS development/integrin|0.3804
OSTN|P61366	0.304113	0.738444	0.148594	0.804964	0.183603	0.728167	-0.0350097	0.983121	AllKmeAvg:0.0603
AHNAK|Q09666	8.01904	0.000582744	0.0623959	0.80612	0.346479	0.00270393	-0.284083	0.00288635	M2 TNF-signaling/cell adhesion|0.5712
SHC1|P29353	0.331726	0.718455	0.26335	0.806473	0.34546	0.701681	-0.0821106	0.970883	AllKmeAvg:0.0799
CA9|Q16790	2.66371	0.0745356	0.0731924	0.80648	-0.152293	0.41276	0.225486	0.0620408	M3 CNS development/integrin|0.3158
ATF4|P18848	0.852146	0.429512	0.177482	0.80669	0.370009	0.411799	-0.192527	0.700725	AllKmeAvg:0.098
UBQLN3|Q9H347	0.312299	0.73246	0.248296	0.806735	0.314141	0.719526	-0.0658451	0.97888	AllKmeAvg:0.0246
BTN1A1|Q13410	0.231068	0.7941	0.108131	0.806884	0.0362179	0.977119	0.071913	0.87465	AllKmeAvg:-0.0284
ZNRF4|Q8WWF5	0.264231	0.76832	-0.101784	0.806937	-0.0209964	0.99126	-0.0807876	0.826498	AllKmeAvg:0.0458
LCAT|P04180	0.203876	0.815895	-0.0363372	0.807148	-0.0181834	0.949742	-0.0181538	0.927258	M4 cell metabolism|0.3615
ZPR1|O75312	0.245571	0.782719	0.192239	0.807662	0.20455	0.793042	-0.0123117	0.998762	AllKmeAvg:0.0648
RPS10|P46783	0.264092	0.768426	0.150765	0.807852	0.170553	0.769742	-0.019788	0.994817	AllKmeAvg:0.0384
CTBS|Q01459	0.370917	0.691028	-0.0537155	0.808419	0.00398764	0.998873	-0.0577032	0.707986	AllKmeAvg:0.0606
IL13RA1|P78552	0.209821	0.811078	0.042424	0.808465	0.037849	0.850093	0.00457499	0.996511	M2 TNF-signaling/cell adhesion|0.3696
NAGA|P17050	1.05641	0.351476	0.0727118	0.80889	-0.0705179	0.825831	0.14323	0.318076	M1 cell division/mitochondrion|0.5362
RTN4R|Q9BZR6	1.53523	0.220341	0.0642537	0.809252	0.174097	0.231076	-0.109843	0.421393	M2 TNF-signaling/cell adhesion|0.4172
KIAA2013|Q8IYS2	0.87759	0.418899	-0.190246	0.809423	-0.404618	0.403117	0.214372	0.685524	AllKmeAvg:-0.0053
SNCG|O76070	2.66632	0.074351	0.134724	0.80977	0.463998	0.0970419	-0.329274	0.175458	M2 TNF-signaling/cell adhesion|0.3337
SAA4|P35542	0.299415	0.741901	0.0549582	0.809882	0.0684836	0.730834	-0.0135254	0.982111	AllKmeAvg:0.0394
DNAJA1|P31689	0.330105	0.719613	0.144849	0.809979	0.00135371	0.999982	0.143495	0.747344	AllKmeAvg:0.099
INSL4|Q14641	0.36203	0.697153	0.147731	0.810435	0.206518	0.675075	-0.0587874	0.954066	AllKmeAvg:0.0897
GHR|P10912	0.931548	0.397269	0.0723832	0.810945	0.158648	0.384555	-0.0862646	0.658121	M4 cell metabolism|0.5174
RICTOR|Q6R327	0.687007	0.505392	-0.138075	0.812509	-0.265519	0.481381	0.127444	0.779422	AllKmeAvg:0.0535
CHGA|P10645	0.95114	0.389699	0.163738	0.812551	0.363664	0.378389	-0.199927	0.647335	AllKmeAvg:0.0149
BTD|P43251	0.304361	0.738262	-0.0437599	0.812556	-0.0026887	0.999247	-0.0410712	0.772926	AllKmeAvg:0.0611
CDK1|P06493	0.337104	0.714627	0.0993909	0.814003	0.135072	0.695091	-0.0356816	0.963219	AllKmeAvg:0.0393
MMP15|P51511	0.763285	0.468776	-0.146977	0.814286	-0.297671	0.448605	0.150694	0.737844	AllKmeAvg:0.0296
CST5|P28325	1.51288	0.225175	-0.110114	0.814418	-0.300414	0.236697	0.1903	0.424583	AllKmeAvg:0.0454
CRHR1|P34998	1.03844	0.357718	-0.174949	0.814718	-0.40599	0.351253	0.231041	0.60548	AllKmeAvg:0.0691
LEO1|Q8WVC0	2.52986	0.0846598	0.0723015	0.815034	0.246722	0.10832	-0.174421	0.192927	M1 cell division/mitochondrion|0.3226
PAFAH1B3|Q15102	0.193619	0.824274	-0.320146	0.815066	-0.263657	0.875346	-0.0564892	0.991042	AllKmeAvg:0.0677
ACRV1|P26436	0.43791	0.646592	-0.178451	0.815297	0.0418856	0.989241	-0.220337	0.645685	AllKmeAvg:-0.0335
HDAC9|Q9UKV0	1.27463	0.283949	0.255567	0.816247	0.650661	0.288111	-0.395094	0.506817	AllKmeAvg:-0.0363
MYOM1|P52179	0.807747	0.448693	0.116914	0.817943	0.245176	0.431621	-0.128262	0.711556	AllKmeAvg:0.0997
REG1A|P05451	1.18551	0.309765	-0.0983121	0.817992	-0.243698	0.310862	0.145386	0.540187	M2 TNF-signaling/cell adhesion|0.3145
TARM1|B6A8C7	1.30359	0.276041	-0.283476	0.818247	0.354613	0.740358	-0.638089	0.244295	AllKmeAvg:0.0113
PMCH|P20382	0.541157	0.583736	0.155414	0.81878	-0.0653846	0.966556	0.220799	0.567766	AllKmeAvg:0.0582
CEP290|O15078	0.446345	0.641207	0.150131	0.819817	-0.0407319	0.986038	0.190863	0.636939	AllKmeAvg:0.0181
TSNAX|Q99598	0.390631	0.677638	0.0972083	0.819838	0.145872	0.652038	-0.0486635	0.932114	M1 cell division/mitochondrion|0.5155
USP28|Q96RU2	2.46606	0.0899689	0.0906726	0.81989	0.309951	0.114513	-0.219279	0.200637	M2 TNF-signaling/cell adhesion|0.4285
MAEA|Q7L5Y9	0.182169	0.833731	0.173929	0.82075	0.0999648	0.939231	0.0739641	0.950794	AllKmeAvg:0.1207
MEPE|Q9NQ76	0.438559	0.646176	0.0485646	0.820946	0.0775225	0.618615	-0.0289579	0.905728	M2 TNF-signaling/cell adhesion|0.4015
TPM3|P06753	0.775697	0.463079	0.147239	0.821483	-0.109915	0.900123	0.257154	0.4325	M8 muscle|0.5503
PTH1R|Q03431	0.42633	0.654059	0.0707547	0.823472	-0.0179069	0.988111	0.0886616	0.651463	AllKmeAvg:0.0414
CKMT1A_CKMT1B|P12532	0.71696	0.490678	-0.0983496	0.825535	-0.199779	0.471001	0.101429	0.750454	AllKmeAvg:0.0249
CPA1|P15085	2.03	0.136608	0.129946	0.825817	-0.24162	0.532185	0.371566	0.116688	M9 digestion|0.792
CD99|P14209	0.352584	0.703722	0.0315509	0.825855	0.0457609	0.680464	-0.0142099	0.946663	M2 TNF-signaling/cell adhesion|0.6348
NAAA|Q02083	0.862423	0.425193	-0.101029	0.826077	-0.22294	0.413172	0.121911	0.676307	AllKmeAvg:0.0786
GIPR|P48546	0.483362	0.618112	-0.284474	0.827493	0.106173	0.974966	-0.390646	0.605798	AllKmeAvg:0.0548
KAZALD1|Q96I82	0.196576	0.821849	0.0843836	0.82774	0.0809858	0.846157	0.0033978	0.999567	M2 TNF-signaling/cell adhesion|0.5071
TMED1|Q13445	0.381324	0.683926	-0.356027	0.827992	0.0670559	0.993583	-0.423083	0.687439	AllKmeAvg:0.1463
SERPINF2|P08697	1.54111	0.219088	0.0325469	0.828511	0.0929459	0.235405	-0.060399	0.404785	AllKmeAvg:0.1008
AGER|Q15109	0.695342	0.501253	-0.0831233	0.828643	-0.168044	0.481289	0.0849203	0.758653	M2 TNF-signaling/cell adhesion|0.3363
SYT1|P21579	0.595333	0.553284	-0.0895468	0.828667	-0.168861	0.528878	0.0793143	0.812385	M7 cell morphogenesis|0.7114
HEPACAM2|A8MVW5	0.475244	0.623103	0.085103	0.828777	0.144636	0.595774	-0.0595332	0.878399	M3 CNS development/integrin|0.3917
CA12|O43570	0.676017	0.510903	0.050296	0.828853	0.100472	0.490053	-0.0501764	0.76868	M2 TNF-signaling/cell adhesion|0.528
MAG|P20916	0.541895	0.58331	-0.0652889	0.82901	-0.118059	0.557189	0.0527698	0.841373	AllKmeAvg:-0.0185
CD38|P28907	1.91938	0.151959	0.0625055	0.829364	0.196707	0.17551	-0.134201	0.301447	M2 TNF-signaling/cell adhesion|0.4973
AHSG|P02765	0.655767	0.521218	-0.0631705	0.829411	0.0404624	0.928944	-0.103633	0.494305	AllKmeAvg:0.0342
QSOX1|O00391	0.860301	0.426081	0.037236	0.829711	0.0829194	0.415013	-0.0456834	0.673706	M4 cell metabolism|0.3252
IL34|Q6ZMJ4	1.24516	0.292233	0.103245	0.829855	-0.132297	0.745834	0.235542	0.26003	AllKmeAvg:0.0704
AOC1|P19801	0.482808	0.618479	-0.133773	0.830007	0.0532468	0.972074	-0.18702	0.60498	AllKmeAvg:0.1119
FAS|P25445	1.92453	0.151206	-0.0664009	0.830487	0.121333	0.553503	-0.187734	0.12988	M2 TNF-signaling/cell adhesion|0.5251
PAEP|P09466	0.627274	0.536093	0.17108	0.831125	-0.104582	0.935758	0.275662	0.510433	AllKmeAvg:0.0308
LYPLA2|O95372	0.316391	0.729487	0.257171	0.831365	0.358499	0.709328	-0.101327	0.960313	AllKmeAvg:0.0275
CD163|Q86VB7	0.717277	0.490524	0.0801283	0.831525	0.1656	0.472406	-0.0854719	0.744185	M2 TNF-signaling/cell adhesion|0.4385
RASSF2|P50749	0.433646	0.649331	0.108682	0.831587	-0.0334225	0.983375	0.142105	0.642188	M5 chemotaxis|0.4831
PLTP|P55058	2.15751	0.12086	-0.067591	0.831753	-0.225271	0.147049	0.15768	0.248999	M3 CNS development/integrin|0.5279
[truncated: 783 more rows]

## Sheet: 2. RFECV
Supplementary Table 2. AUC for RFECV selected hits
Recursive feature elimiation with cross-validation (RFECV) was performed for proteins with differential abundance (Tukey p<.05) for RHI vs. CTL and RHI vs. AD comparisons. Proteins retained in the final model via support vector machines are sorted by area under the curve (AUC) performance for each comparison.
RHI vs. CTL				RHI vs. AD
Protein	AUC	AUC lower CI	AUC upper CI	Protein	AUC	AUC lower CI	AUC upper CI
PYY|P10082	0.780127	0.65194	0.892178	AHNAK|Q09666	0.764354	0.613371	0.886903
PRDX5|P30044	0.705074	0.561274	0.837015	SETMAR|Q53H47	0.745215	0.619002	0.861133
GIP|P09681	0.700846	0.552975	0.837419	GFAP|P14136	0.741627	0.591243	0.883466
PLA2G10|O15496	0.688161	0.546329	0.816338	FABP3|P05413	0.739234	0.602796	0.850478
PPY|P01298	0.681818	0.543857	0.819131	GBP1|P32455	0.723684	0.584713	0.852594
MDH1|P40925	0.668076	0.522415	0.803088	CEND1|Q8N111	0.722488	0.572544	0.844939
ACHE|P22303	0.665962	0.527605	0.807436	ABO|P16442	0.714115	0.570201	0.844106
GOPC|Q9HD26	0.663848	0.513438	0.798704	MB|P02144	0.704545	0.546848	0.834665
TST|Q16762	0.661734	0.530658	0.795241	ACHE|P22303	0.698565	0.547477	0.837541
CPA2|P48052	0.647992	0.506897	0.797208	TFAP2A|P05549	0.696172	0.525066	0.837328
S100A11|P31949	0.632135	0.487791	0.768422	CALCA|P01258	0.694976	0.552585	0.836193
TIMD4|Q96H15	0.627907	0.494078	0.772336	GPD1|P21695	0.69378	0.555778	0.820513
IGFBP1|P08833	0.614165	0.460357	0.762269	TCOF1|Q13428	0.692584	0.54806	0.818071
RBP2|P50120	0.612051	0.475102	0.755115	PPP3R1|P63098	0.688995	0.534635	0.819401
IMPA1|P29218	0.606765	0.463308	0.74329	SCT|P09683	0.687799	0.530088	0.822211
ANGPTL1|O95841	0.602537	0.45647	0.758022	FLT4|P35916	0.684211	0.543886	0.820591
GH1|P01241	0.597252	0.460537	0.740854	APOE|P02649	0.683014	0.54172	0.809975
CCDC80|Q76M96	0.59408	0.444428	0.737872	TNFRSF10A|O00220	0.683014	0.527484	0.837392
PCSK9|Q8NBP7	0.590909	0.445135	0.741543	RNASE1|P07998	0.661483	0.512322	0.805591
CTRL|P40313	0.582452	0.418077	0.728016	MAD1L1|Q9Y6D9	0.655502	0.508067	0.796634
ARF6|P62330	0.580338	0.428967	0.729064	AHNAK2|Q8IVF2	0.655502	0.485891	0.803449
ASAH1|Q13510	0.57611	0.419843	0.733418	CD46|P15529	0.648325	0.502452	0.781448
PLCB2|Q00722	0.566596	0.405629	0.713959	COL6A3|P12111	0.641148	0.48143	0.783461
CTSV|O60911	0.551797	0.399276	0.697683	TNFRSF14|Q92956	0.636364	0.482143	0.776333
SMOC1|Q9H4F8	0.546512	0.380905	0.685142	DPY30|Q9C005	0.635167	0.47567	0.783913
SERPINH1|P50454	0.545455	0.398617	0.693334	OGN|P20774	0.633971	0.46885	0.790915
RARRES2|Q99969	0.529598	0.375238	0.67164	GGT1|P19440	0.62799	0.483482	0.777778
CACNB3|P54284	0.528541	0.385569	0.678041	IFI30|P13284	0.62799	0.480109	0.761268
SOD2|P04179	0.521142	0.36287	0.676472	SLC27A4|Q6P1M0	0.607656	0.452981	0.748504
PRKAR2A|P13861	0.519027	0.362316	0.666667	CCL11|P51671	0.607656	0.447321	0.760015
NUDT2|P50583	0.516913	0.370896	0.679325	KIR2DL2|P43627	0.607656	0.441123	0.782273
TLR1|Q15399	0.516913	0.359994	0.678677	ADAM23|O75077	0.604067	0.453401	0.756984
PPCDC|Q96CD2	0.513742	0.36258	0.670055	MAP1LC3B2|A6NCE7	0.602871	0.443247	0.750895
INSL5|Q9Y5Q6	0.4926	0.327473	0.655015	KIF1C|O43896	0.602871	0.438845	0.751466
NCS1|P62166	0.488372	0.333267	0.638532	COL15A1|P39059	0.598086	0.442543	0.759312
PRDX3|P30048	0.485201	0.323166	0.643829	TNFRSF1A|P19438	0.59689	0.441226	0.735088
DCN|P07585	0.46723	0.315131	0.621941	FBLN2|P98095	0.59689	0.447542	0.748451
PADI4|Q9UM07	0.440803	0.288495	0.592507	FAM13A|O94988	0.592105	0.424785	0.735606
FABP2|P12104	0.410148	0.271665	0.557047	ANXA2|P07355	0.584928	0.435154	0.730525
VASP|P50552	0.409091	0.272718	0.555568	PAM|P19021	0.582536	0.432989	0.732548
TRIM40|Q6P9F5	0.365751	0.228806	0.512065	BCHE|P06276	0.582536	0.417989	0.733005
LAMA4|Q16363	0.357294	0.216827	0.509019	PIK3IP1|Q96FE7	0.580144	0.428571	0.726868
EBAG9|O00559	0.321353	0.195991	0.460894	AOC3|Q16853	0.578947	0.421804	0.71876
				BPIFB2|Q8N4F0	0.578947	0.412445	0.735322
				IL6|P05231	0.576555	0.430066	0.727412
				CSF1|P09603	0.57177	0.413919	0.719176
				B4GALT1|P15291	0.566986	0.408327	0.711747
				SGSH|P51688	0.565789	0.412067	0.722706
				L3HYPDH|Q96EM0	0.564593	0.404275	0.716545
				EDN1|P05305	0.561005	0.412647	0.707534
				ATP6V1F|Q16864	0.55622	0.398844	0.708635
				FST|P19883	0.555024	0.394739	0.702666
				COX6B1|P14854	0.553828	0.402485	0.703705
				ATXN10|Q9UBB4	0.547847	0.376002	0.702566
				IFNW1|P05000	0.547847	0.397415	0.709759
				KYAT1|Q16773	0.546651	0.38273	0.704578
				HSD17B14|Q9BPX1	0.544258	0.385806	0.692314
				TFRC|P02786	0.543062	0.374775	0.70489
				ARNT|P27540	0.538278	0.385422	0.687645
				NAGK|Q9UJ70	0.532297	0.365707	0.69803
				LRRFIP1|Q32MZ4	0.5311	0.370299	0.693293
				LMOD1|P29536	0.5311	0.376115	0.692641
				GP2|P55259	0.522727	0.356842	0.688134
				CCND2|P30279	0.502392	0.342273	0.660602
				SERPINB6|P35237	0.5	0.350179	0.64022
				IL1R1|P14778	0.465311	0.323826	0.612509
				RBP7|Q96R05	0.464115	0.317006	0.623944
				OSCAR|Q8IYS5	0.454545	0.289458	0.612579
				NRTN|Q99748	0.453349	0.292949	0.615053
				NECTIN1|Q15223	0.379187	0.223454	0.540753

## Sheet: 3. Module Membership
Supplementary Table 3. Plasma Network Module Membership
Module memberships of n=2,779 proteins quantified across a total of n=105 samples. kME, Pearson correlation coefficient between each protein and its module eigenprotein.
		cell morphogenesis	neurodevelopment/integrin	digestion	muscle	cell metabolism	TNF-signaling/cell adhesion	chemotaxis	cellular detoxification	intracellular signaling
	Module Rank	M7	M3	M9	M8	M4	M2	M5	M6	M1
Protein Name|UniProt ID	Member of Module	kMEblack	kMEbrown	kMEmagenta	kMEpink	kMEyellow	kMEblue	kMEgreen	kMEred	kMEturquoise	Module Rank, color|kME (hubs sort to top)
PTPRR|Q15256	black	0.835841	0.205931	0.0293376	-0.124957	-0.00717606	0.278145	-0.0163175	-0.154501	-0.0275727	M7 cell morphogenesis|0.8358
PTPRN2|Q92932	black	0.813237	0.218397	-0.0523367	0.0805025	0.013907	0.430806	0.0814207	-0.194039	-0.0225629	M7 cell morphogenesis|0.8132
KLK6|Q92876	black	0.804117	0.206115	0.0537676	0.0248791	0.11099	0.37108	0.143671	-0.0212144	0.0849785	M7 cell morphogenesis|0.8041
BCAN|Q96GW7	black	0.802891	0.291082	0.0857929	-0.0463601	-0.0582831	0.285329	-0.111439	-0.287866	-0.104387	M7 cell morphogenesis|0.8029
SLITRK1|Q96PX8	black	0.789977	0.335935	0.00734883	-0.00765243	0.0210579	0.360938	-0.0617389	-0.195126	-0.0524409	M7 cell morphogenesis|0.79
MOG|Q16653	black	0.780158	0.114708	0.108999	-0.202076	0.0535486	0.249242	0.042953	-0.0606622	0.0184414	M7 cell morphogenesis|0.7802
PRRT3|Q5FWE3	black	0.749536	0.319675	-0.00191492	0.216907	0.0540235	0.600962	0.0950479	-0.128625	0.0432185	M7 cell morphogenesis|0.7495
SEZ6L|Q9BYH1	black	0.731645	0.436003	-0.0275178	-0.0307232	0.073977	0.422539	0.0339913	-0.183932	-0.0820727	M7 cell morphogenesis|0.7316
SYT1|P21579	black	0.711418	0.20574	0.0339548	-0.0633739	0.0663831	0.292866	0.0109605	-0.110736	0.0719862	M7 cell morphogenesis|0.7114
VGF|O15240	black	0.703883	0.121256	-0.0970375	0.0659407	-0.00785654	0.30086	-0.0415106	-0.233853	-0.0914685	M7 cell morphogenesis|0.7039
SCG3|Q8WXD2	black	0.703837	0.289815	0.0964759	0.0402989	0.113436	0.381464	0.135427	-0.139657	0.0828569	M7 cell morphogenesis|0.7038
RTBDN|Q9BSG5	black	0.695677	0.196144	0.179492	-0.0462093	0.170102	0.234127	0.0861103	-0.00840517	0.170479	M7 cell morphogenesis|0.6957
UNC5D|Q6UXZ4	black	0.634709	0.166131	0.0511306	0.0386125	-0.0188651	0.369076	0.023999	-0.132286	0.108082	M7 cell morphogenesis|0.6347
KIAA0319|Q5VV43	black	0.634501	0.312175	0.0963059	-0.0474612	0.0517362	0.340753	0.0600996	-0.101757	0.0375245	M7 cell morphogenesis|0.6345
APLP1|P51693	black	0.619902	0.180744	0.0330875	-0.202905	-0.163798	0.0392758	-0.302629	-0.457546	-0.353419	M7 cell morphogenesis|0.6199
NPTXR|O95502	black	0.616711	0.214137	0.0749201	-0.0396903	-0.0931416	0.170958	-0.101648	-0.200204	-0.0305203	M7 cell morphogenesis|0.6167
PODXL2|Q9NZ53	black	0.611006	0.260417	-0.0638492	0.123354	0.0950978	0.434482	0.0909828	-0.105341	0.045797	M7 cell morphogenesis|0.611
GPR158|Q5T848	black	0.59851	0.0610463	0.0609515	0.0288403	0.0519133	0.256437	0.0706339	-0.0904249	0.0598527	M7 cell morphogenesis|0.5985
GFRA3|O60609	black	0.580766	0.501807	0.0474454	0.0591849	0.0915065	0.403592	-0.068085	-0.143206	-0.0829769	M7 cell morphogenesis|0.5808
NELL2|Q99435	black	0.575629	0.388944	0.0981703	-0.0556071	0.247438	0.318635	0.117154	-0.0577666	0.0331187	M7 cell morphogenesis|0.5756
CHGB|P05060	black	0.562468	0.119531	0.0187476	0.0343712	-0.130925	0.202135	-0.0464498	-0.0959813	-0.0401317	M7 cell morphogenesis|0.5625
OMG|P23515	black	0.561134	0.231538	0.105478	-0.255088	-0.00830659	-0.0101226	-0.0743045	-0.118763	-0.133699	M7 cell morphogenesis|0.5611
LRTM2|Q8N967	black	0.553559	0.246892	0.0488302	-0.10704	-0.0163396	0.133358	-0.0674284	-0.179043	0.0232949	M7 cell morphogenesis|0.5536
NCAN|O14594	black	0.528136	0.166267	0.0232625	-0.168766	-0.0763719	0.00436238	-0.028484	-0.150793	-0.147577	M7 cell morphogenesis|0.5281
OPTC|Q9UBM4	black	0.502457	0.255568	0.152203	0.130239	0.0720708	0.397158	0.179173	-0.00601457	0.100306	M7 cell morphogenesis|0.5025
CSPG5|O95196	black	0.487563	0.128299	0.143407	0.131124	0.0333838	0.310958	0.0876046	-0.0416098	0.123864	M7 cell morphogenesis|0.4876
APOA4|P06727	black	0.465613	0.227768	0.173645	0.0390163	-0.0678075	0.206118	-0.26051	-0.144706	-0.111159	M7 cell morphogenesis|0.4656
SCG2|P13521	black	0.463213	0.171012	0.272362	0.179215	0.21154	0.373432	0.25765	0.172563	0.211895	M7 cell morphogenesis|0.4632
ENDOU|P21128	black	0.46157	0.194469	0.0623602	0.219238	0.123775	0.264398	-0.030243	-0.0285663	-0.00695132	M7 cell morphogenesis|0.4616
B4GAT1|O43505	black	0.460284	0.3751	0.177518	-0.040644	0.190817	0.242803	0.137736	0.0796358	0.212795	M7 cell morphogenesis|0.4603
GUCA2A|Q02747	black	0.442396	0.115162	0.22193	0.0704421	0.011102	0.264649	0.00108425	-0.0600531	-0.0721091	M7 cell morphogenesis|0.4424
CALB1|P05937	black	0.431389	0.225071	0.0831497	-0.0264009	-0.0284095	0.263712	0.184905	0.0116937	0.0568893	M7 cell morphogenesis|0.4314
SUSD4|Q5VX71	black	0.428157	0.0528488	-0.0982196	0.113041	0.0624033	0.252601	0.0167238	-0.0323682	-0.0703218	M7 cell morphogenesis|0.4282
CDSN|Q15517	black	0.41986	0.0951115	0.101156	0.178271	-0.039695	0.285071	-0.0184385	-0.116952	-0.016374	M7 cell morphogenesis|0.4199
KLK13|Q9UKR3	black	0.415286	0.346397	-0.000321409	0.132973	0.0630451	0.294177	0.0723154	-0.0675429	-0.0643735	M7 cell morphogenesis|0.4153
CGREF1|Q99674	black	0.410221	0.219483	0.0434592	0.147954	0.129168	0.247341	-0.0839994	-0.0697789	-0.0505441	M7 cell morphogenesis|0.4102
SBSN|Q6UWP8	black	0.402751	0.265021	-0.0130465	0.231373	-0.0688335	0.292386	-0.0460401	-0.238738	-0.0576395	M7 cell morphogenesis|0.4028
SPINK5|Q9NQ38	black	0.402019	0.337445	0.142432	0.177309	-0.0143907	0.293615	-0.062039	-0.0622139	0.0230039	M7 cell morphogenesis|0.402
SCGB3A2|Q96PL1	black	0.385016	0.37003	0.169749	-0.0336028	-0.190818	0.0236185	-0.20181	-0.10409	0.0504131	M7 cell morphogenesis|0.385
KLK7|P49862	black	0.380849	0.197787	0.0947114	0.0569435	0.151308	0.119871	-0.0281331	-0.00891799	-0.0231579	M7 cell morphogenesis|0.3808
KITLG|P21583	black	0.378773	0.195222	0.00795425	-0.00583832	-0.132102	0.163664	-0.081161	-0.218228	0.0332277	M7 cell morphogenesis|0.3788
SPP1|P10451	black	0.377381	0.272308	0.0967368	-0.0599884	-0.0188548	0.292318	0.110537	-0.0404353	0.105584	M7 cell morphogenesis|0.3774
CALB2|P22676	black	0.367422	0.162292	-0.0269574	0.105859	0.287949	0.318615	0.206824	-0.0214546	0.148004	M7 cell morphogenesis|0.3674
DCBLD2|Q96PD2	black	0.36609	0.261488	0.0368806	0.132825	0.116478	0.221024	0.0404101	-0.0425547	0.00847248	M7 cell morphogenesis|0.3661
DPP10|Q8N608	black	0.36053	0.344429	0.188645	-0.126717	0.252747	0.110423	0.0793102	0.134127	0.124651	M7 cell morphogenesis|0.3605
HS3ST3B1|Q9Y662	black	0.360174	0.244335	0.143725	0.162008	0.00818851	0.277971	0.117921	0.0311221	0.0529872	M7 cell morphogenesis|0.3602
F7|P08709	black	0.358825	0.0551416	0.134507	-0.034216	0.377616	0.297771	0.255698	0.0966973	0.0202745	M7 cell morphogenesis|0.3588
VWC2L|B2RUY7	black	0.354497	-0.0215978	0.137236	-0.131552	-0.216952	0.105409	-0.0686409	-0.0211814	-0.000611932	M7 cell morphogenesis|0.3545
SCGN|O76038	black	0.346017	0.0489561	0.00364683	0.0702706	0.0279456	0.230174	-0.0266072	-0.03788	-0.0356864	M7 cell morphogenesis|0.346
REG4|Q9BYZ8	black	0.344115	0.121968	0.1306	0.00385649	0.0228788	0.224286	0.0297381	0.0625067	0.120837	M7 cell morphogenesis|0.3441
RNF43|Q68DV7	black	0.340886	0.232096	-0.0939217	0.0873176	0.0580445	0.133701	-0.0209425	0.00310872	0.00654016	M7 cell morphogenesis|0.3409
CST6|Q15828	black	0.33949	0.100455	0.119652	0.0573149	0.0954501	0.22711	0.0843296	0.0559961	-0.0583343	M7 cell morphogenesis|0.3395
PRSS53|Q2L4Q9	black	0.337914	0.280612	-0.0355218	0.0720026	0.203535	0.187072	0.143868	0.0895673	0.0920961	M7 cell morphogenesis|0.3379
PPP1R14D|Q9NXH3	black	0.336028	0.0362153	-0.0779405	0.0713814	0.0497283	0.188503	-0.0189566	-0.0420548	0.0628668	M7 cell morphogenesis|0.336
HYAL1|Q12794	black	0.334793	0.254396	0.143614	0.00490013	0.228111	0.175422	0.034261	-0.00700481	-0.018629	M7 cell morphogenesis|0.3348
MEGF11|A6BM72	black	0.328555	0.175615	-0.0612242	0.201389	0.0396453	0.279467	0.0675997	-0.11078	0.0129085	M7 cell morphogenesis|0.3286
LCN15|Q6UWW0	black	0.328074	0.170554	0.111722	0.224563	0.0312516	0.277214	0.0705182	-0.0591086	-0.0229487	M7 cell morphogenesis|0.3281
SNAP25|P60880	black	0.321172	0.12707	0.149613	-0.0787971	0.00517112	0.10666	0.0899243	0.052485	0.225602	M7 cell morphogenesis|0.3212
SERPINC1|P01008	black	0.320441	0.102014	0.189511	-0.205008	-0.0909867	-0.0106201	-0.0213848	-0.0241595	0.126931	M7 cell morphogenesis|0.3204
CLIC5|Q9NZA1	black	0.316167	-0.0940832	-0.039005	0.0908804	0.0863769	0.0153223	0.0625545	0.00820442	0.0941843	M7 cell morphogenesis|0.3162
APOA2|P02652	black	0.315763	-0.0748686	-0.00355604	-0.103796	-0.0762248	0.148962	0.0454411	0.00592315	0.165345	M7 cell morphogenesis|0.3158
CNTNAP2|Q9UHC6	black	0.306093	0.206824	0.102869	-0.216278	0.0803728	0.0468988	-0.00714947	0.0336216	0.0831253	M7 cell morphogenesis|0.3061
ITGB1|P05556	brown	0.165578	0.759469	0.0939997	0.104599	0.00666061	0.255268	0.0570525	0.00148224	0.157523	M3 CNS development/integrin|0.7595
ALCAM|Q13740	brown	0.430143	0.69927	0.0559747	0.135938	0.110312	0.507688	0.187547	-0.0492386	0.0205481	M3 CNS development/integrin|0.6993
ROBO1|Q9Y6N7	brown	0.21017	0.684206	-0.0239064	0.224313	0.22741	0.47692	0.236759	0.0821264	-0.00967358	M3 CNS development/integrin|0.6842
CD58|P19256	brown	0.317013	0.681837	0.0448121	0.222012	-0.0249742	0.505399	0.132895	0.0666421	0.138395	M3 CNS development/integrin|0.6818
CNTN1|Q12860	brown	0.0769974	0.671048	0.0651848	-0.108966	0.0348298	0.0918491	-0.0680632	-0.0261579	-0.0816428	M3 CNS development/integrin|0.671
DPP4|P27487	brown	0.215967	0.664068	-0.00410432	0.0476809	0.0447682	0.180528	-0.163914	-0.181663	0.0056669	M3 CNS development/integrin|0.6641
CD34|P28906	brown	0.385625	0.662095	-0.0150439	0.0688874	-0.0566628	0.366896	0.0327152	-0.0993781	0.106442	M3 CNS development/integrin|0.6621
PLAU|P00749	brown	0.238516	0.660173	0.0998584	0.232201	0.191725	0.49651	0.26543	0.00561629	-0.0692928	M3 CNS development/integrin|0.6602
PKD1|P98161	brown	0.20252	0.660031	0.110104	-0.00019285	0.123279	0.131343	-0.0842203	-0.0160089	-0.0112659	M3 CNS development/integrin|0.66
LTBP2|Q14767	brown	0.246258	0.658677	0.180932	0.0987737	0.00627021	0.242841	0.116042	0.00681758	0.000575935	M3 CNS development/integrin|0.6587
NXPH3|O95157	brown	0.273291	0.655642	-0.130438	0.0640541	-0.00219691	0.386908	-0.0131404	-0.0889681	-0.0770626	M3 CNS development/integrin|0.6556
MEGF10|Q96KG7	brown	0.184391	0.65201	0.035193	0.205162	-0.121051	0.169439	-0.111545	-0.0647239	0.0700805	M3 CNS development/integrin|0.652
ENG|P17813	brown	0.162878	0.64947	-0.000534655	0.00589865	-0.0546238	0.217383	-0.0368212	-0.0322097	-0.0752526	M3 CNS development/integrin|0.6495
MXRA8|Q9BRK3	brown	0.282714	0.647405	0.00312337	0.0279115	-0.270206	0.10255	-0.27903	-0.196226	0.0347018	M3 CNS development/integrin|0.6474
NOTCH3|Q9UM47	brown	0.230222	0.64674	0.0512862	0.00858766	-0.107749	0.253454	0.000358653	-0.0887719	-0.220989	M3 CNS development/integrin|0.6467
PRTG|Q2VWP7	brown	0.0847808	0.645312	0.055219	0.164794	-0.096558	0.202018	-0.178722	-0.00810736	-0.0332488	M3 CNS development/integrin|0.6453
GPNMB|Q14956	brown	0.198692	0.641744	0.0706868	0.218442	0.0876329	0.355987	0.161356	0.00236392	0.049608	M3 CNS development/integrin|0.6417
ERBB4|Q15303	brown	0.127192	0.63062	0.21943	-0.108566	-0.125165	0.0300345	-0.0966413	-0.050836	-0.033634	M3 CNS development/integrin|0.6306
NOTCH1|P46531	brown	0.3028	0.629312	0.104106	0.0565256	0.201698	0.520861	0.291229	0.0808509	-0.0495814	M3 CNS development/integrin|0.6293
TNXB|P22105	brown	0.158304	0.62897	-0.0123729	0.0979392	-0.0113614	0.157486	-0.0686094	-0.042206	0.043401	M3 CNS development/integrin|0.629
LRP1|Q07954	brown	0.264772	0.628723	0.0179843	0.0289471	-0.0864963	0.0958246	-0.0663821	-0.158873	0.0329864	M3 CNS development/integrin|0.6287
NTRK3|Q16288	brown	0.175166	0.625774	0.0272266	-0.0574103	-0.232683	-0.046155	-0.238272	-0.172305	0.0262681	M3 CNS development/integrin|0.6258
ROBO2|Q9HCK4	brown	0.24651	0.622058	-0.0245861	0.0650133	0.136053	0.281977	0.0207366	-0.0223504	0.00668634	M3 CNS development/integrin|0.6221
MCAM|P43121	brown	0.228347	0.622058	-0.0924217	0.0623739	-0.140534	0.24356	-0.0790077	-0.131553	-0.118283	M3 CNS development/integrin|0.6221
L1CAM|P32004	brown	0.235892	0.621274	0.146084	0.103529	0.135279	0.253792	0.112867	0.0661316	0.0186955	M3 CNS development/integrin|0.6213
SEZ6L2|Q6UXD5	brown	0.501811	0.621038	-0.0716619	0.182093	0.166745	0.479968	0.17948	-0.0639363	0.181616	M3 CNS development/integrin|0.621
ADGRG2|Q8IZP9	brown	0.116526	0.600908	0.0470776	0.101676	-0.240732	0.0292839	-0.19789	-0.116422	0.0266637	M3 CNS development/integrin|0.6009
IL6ST|P40189	brown	0.250607	0.597682	0.0563237	0.173208	0.129249	0.358545	0.117435	-0.00817375	0.135998	M3 CNS development/integrin|0.5977
NEO1|Q92859	brown	0.369765	0.596474	0.0736049	0.049734	-0.0229291	0.335667	-0.0631565	-0.135613	0.10294	M3 CNS development/integrin|0.5965
ITGAV|P06756	brown	0.199696	0.592227	0.00800638	0.0295771	-0.0228143	0.042446	-0.210117	-0.106321	-0.0294607	M3 CNS development/integrin|0.5922
ITGB6|P18564	brown	0.114061	0.58841	0.152009	0.00195524	-0.047897	0.131039	-0.0699903	-0.129222	-0.0573096	M3 CNS development/integrin|0.5884
IGF1R|P08069	brown	0.261176	0.586214	0.0417255	0.155778	0.103929	0.455843	0.349998	0.122585	0.0770715	M3 CNS development/integrin|0.5862
CSPG4|Q6UVK1	brown	0.165002	0.586136	0.0523337	0.155202	-0.0128977	0.291629	0.201789	0.0154757	0.0524522	M3 CNS development/integrin|0.5861
COMP|P49747	brown	0.116779	0.585989	0.0905325	0.131211	0.0117039	0.123808	-0.00585833	-0.131285	-0.0141542	M3 CNS development/integrin|0.586
CD248|Q9HCU0	brown	0.284393	0.584361	0.0128126	0.235877	0.125184	0.40333	0.0736219	-0.0803298	0.0809937	M3 CNS development/integrin|0.5844
F3|P13726	brown	0.400508	0.583811	0.037148	0.101058	-0.0404535	0.338014	-0.122572	-0.193887	0.0255006	M3 CNS development/integrin|0.5838
AOC3|Q16853	brown	0.191858	0.583214	-0.0586275	0.201186	0.0151087	0.208111	-0.0653528	-0.104686	-0.118574	M3 CNS development/integrin|0.5832
PTPRM|P28827	brown	0.253122	0.574526	0.0399916	0.108285	0.220104	0.424554	0.221766	0.0524429	0.027117	M3 CNS development/integrin|0.5745
ACAN|P16112	brown	0.234463	0.569345	0.118907	0.136951	0.0727886	0.329866	0.0915351	0.0186596	0.146999	M3 CNS development/integrin|0.5693
PAM|P19021	brown	0.263113	0.567336	0.0629832	0.278231	0.132345	0.422886	0.101948	-0.0570926	-0.0228693	M3 CNS development/integrin|0.5673
CNTN5|O94779	brown	0.181404	0.561853	0.124937	-0.1069	0.117233	0.237461	0.0716644	0.00464044	0.0247375	M3 CNS development/integrin|0.5619
NME3|Q13232	brown	0.310677	0.559794	0.0817028	-0.0731412	0.147418	0.194899	0.0420325	0.0732963	0.14414	M3 CNS development/integrin|0.5598
CDH5|P33151	brown	0.220889	0.5567	-0.0274352	0.19272	-0.021174	0.451046	0.05351	-0.0143466	-0.0829729	M3 CNS development/integrin|0.5567
CNTN4|Q8IWV2	brown	0.107981	0.552632	-0.0980106	0.0384847	0.103305	0.23402	0.0763021	0.056376	0.099431	M3 CNS development/integrin|0.5526
CPE|P16870	brown	0.16009	0.5525	0.155458	0.259652	0.0230113	0.20991	-0.050725	-0.0318767	0.0185653	M3 CNS development/integrin|0.5525
PTPRS|Q13332	brown	0.350421	0.552241	-0.0123673	0.0929984	0.0852026	0.452582	0.00133991	-0.0204327	0.00158628	M3 CNS development/integrin|0.5522
GPC1|P35052	brown	0.211056	0.551859	0.0511489	0.306117	0.0358734	0.401337	0.129075	-0.0105395	-0.0105018	M3 CNS development/integrin|0.5519
CDON|Q4KMG0	brown	0.13843	0.550155	-0.0388825	0.107207	0.165196	0.2594	0.0306723	0.0659117	0.00122991	M3 CNS development/integrin|0.5502
MSTN|O14793	brown	0.210284	0.544242	0.0428787	0.225729	0.11711	0.387922	0.00278035	-0.0113926	-0.0204686	M3 CNS development/integrin|0.5442
GAS6|Q14393	brown	0.30657	0.543277	0.188188	0.0815437	0.0914352	0.378447	0.0551775	-0.0227148	-0.147907	M3 CNS development/integrin|0.5433
PI16|Q6UXB8	brown	0.340778	0.538212	0.0278253	0.177665	-0.0317317	0.393933	-0.0286405	-0.035629	0.0121878	M3 CNS development/integrin|0.5382
SEMA4C|Q9C0C4	brown	0.325348	0.536495	-0.0508774	0.108774	0.0409721	0.315803	0.0592007	-0.102244	-0.0420083	M3 CNS development/integrin|0.5365
IGDCC4|Q8TDY8	brown	0.0129622	0.536384	-0.119781	0.0848083	-0.120255	0.122327	-0.105555	-0.0862896	0.0184081	M3 CNS development/integrin|0.5364
ENPP6|Q6UWR7	brown	0.191464	0.53402	0.274985	-0.0688876	-0.143797	-0.0441713	-0.135176	-0.113168	-0.00821082	M3 CNS development/integrin|0.534
SOD3|P08294	brown	0.233123	0.531784	0.132077	-0.0731008	-0.136303	0.052053	-0.115095	-0.0415519	0.00094496	M3 CNS development/integrin|0.5318
NTRK2|Q16620	brown	0.121371	0.531689	-0.0200991	0.139614	0.233543	0.191077	0.074032	0.0556818	0.119122	M3 CNS development/integrin|0.5317
CD1C|P29017	brown	0.142065	0.527875	-0.144014	-0.02413	0.018916	0.30988	0.0128034	-0.134592	-0.00318754	M3 CNS development/integrin|0.5279
PLTP|P55058	brown	0.174948	0.52791	-0.0147263	-0.139924	-0.405714	-0.0997682	-0.355605	-0.27293	0.000496967	M3 CNS development/integrin|0.5279
ITGA11|Q9UKX5	brown	0.0786777	0.525862	0.0691146	0.0558188	-0.128627	0.0418496	-0.178171	-0.0365738	-0.00166004	M3 CNS development/integrin|0.5259
NCAM2|O15394	brown	0.0266056	0.524121	-0.0679513	-0.0600645	-0.120006	0.0875664	-0.0786119	-0.102342	0.0752115	M3 CNS development/integrin|0.5241
RECK|O95980	brown	0.221373	0.523984	0.133878	0.0811322	0.163338	0.211401	0.0566937	0.0630369	0.143176	M3 CNS development/integrin|0.524
GSN|P06396	brown	0.249159	0.523029	0.126901	0.038157	-0.0868728	0.231688	-0.136687	-0.129262	0.012047	M3 CNS development/integrin|0.523
OMD|Q99983	brown	0.245142	0.520046	0.0934184	-0.115909	-0.105899	0.163464	-0.0161248	-0.0594856	0.0248427	M3 CNS development/integrin|0.52
ASPN|Q9BXN1	brown	0.177533	0.519335	-0.0566191	0.131645	0.0757286	0.126385	-0.0546565	-0.0139673	-0.028199	M3 CNS development/integrin|0.5193
FGFBP1|Q14512	brown	0.303835	0.518584	0.00919886	-0.0776565	-0.0424938	0.0639846	-0.160724	-0.0939617	0.0649942	M3 CNS development/integrin|0.5186
EGFR|P00533	brown	0.150867	0.517022	0.0267873	-0.152943	-0.123098	-0.0918287	-0.244428	-0.126483	-0.0764374	M3 CNS development/integrin|0.517
IL32|P24001	brown	0.258768	0.514332	-0.103572	0.250412	-0.0351214	0.247507	-0.0395958	-0.12166	0.0390958	M3 CNS development/integrin|0.5143
SUSD2|Q9UGT4	brown	0.161109	0.513298	0.18185	0.00369186	-0.112541	0.134755	-0.0422315	-0.201153	-0.00151521	M3 CNS development/integrin|0.5133
CEACAM1|P13688	brown	0.143036	0.511297	0.0910989	0.0766257	0.176838	0.168741	0.11174	0.0194262	0.142396	M3 CNS development/integrin|0.5113
MYOC|Q99972	brown	0.0883093	0.511192	0.139354	0.131444	0.0583345	0.234164	-0.0077121	-0.0135799	-0.0928018	M3 CNS development/integrin|0.5112
ITGB2|P05107	brown	0.182013	0.511042	-0.112095	0.172545	0.267224	0.335149	0.169316	-0.0391024	0.0640946	M3 CNS development/integrin|0.511
CBLN4|Q9NTU7	brown	0.00051755	0.510906	0.0860241	0.0388681	0.291653	0.198468	0.108456	0.0761246	0.0775682	M3 CNS development/integrin|0.5109
PLXDC2|Q6UX71	brown	0.084618	0.510914	0.0267532	-0.0529991	-0.0222479	0.0210344	-0.095909	-0.0235794	-0.0448734	M3 CNS development/integrin|0.5109
EPHA4|P54764	brown	0.476406	0.507113	0.0384291	0.137089	0.0275213	0.498381	0.177878	-0.0368888	0.0405839	M3 CNS development/integrin|0.5071
BMP10|O95393	brown	0.259511	0.506866	0.074942	0.0366457	-0.0178899	0.146021	-0.0466085	-0.0155722	0.0325049	M3 CNS development/integrin|0.5069
PEAR1|Q5VY43	brown	0.139882	0.504644	0.0119657	0.0675374	-0.10676	0.299682	0.0950627	0.0253776	0.134367	M3 CNS development/integrin|0.5046
ACE|P12821	brown	0.195992	0.504346	0.120173	0.0925444	-0.0150506	0.182624	0.0464408	-0.0203743	0.101533	M3 CNS development/integrin|0.5043
TMPRSS5|Q9H3S3	brown	0.465705	0.503769	0.0743888	0.012784	0.00595217	0.296715	-0.033866	-0.171843	-0.0468512	M3 CNS development/integrin|0.5038
CLEC3B|P05452	brown	0.180211	0.502997	0.126805	-0.0513094	-0.119164	0.0616371	-0.27284	-0.110711	-0.140699	M3 CNS development/integrin|0.503
ITGB5|P18084	brown	0.131978	0.50215	0.114131	0.0485699	0.0971685	0.0241765	-0.113671	0.10267	0.236351	M3 CNS development/integrin|0.5022
ADAMTS8|Q9UP79	brown	0.0267448	0.499878	-0.150036	-0.0773032	-0.0181266	0.0111614	-0.222838	-0.127318	-0.0987957	M3 CNS development/integrin|0.4999
CDH6|P55285	brown	0.203148	0.499912	0.0425758	0.231191	0.0893805	0.418236	0.17426	0.136032	0.104044	M3 CNS development/integrin|0.4999
CD200|P41217	brown	0.485704	0.499438	-0.0547027	0.0186808	-0.0885279	0.335825	-0.0237939	-0.100847	0.0712765	M3 CNS development/integrin|0.4994
ADAM15|Q13444	brown	0.104881	0.496281	-0.0323021	0.0796973	-0.111254	0.204751	0.0319748	-0.0780087	-0.033321	M3 CNS development/integrin|0.4963
SPINT1|O43278	brown	0.234739	0.49552	0.197317	0.186504	0.101797	0.328972	0.238848	0.0743468	0.0880991	M3 CNS development/integrin|0.4955
ITGAM|P11215	brown	0.310055	0.490959	0.000863898	0.22989	0.107515	0.32269	0.128081	-0.00514996	0.0463098	M3 CNS development/integrin|0.491
PON3|Q15166	brown	0.187594	0.487535	0.0533985	-0.00379907	-0.40516	0.0447927	-0.21788	-0.158461	-0.0758681	M3 CNS development/integrin|0.4875
PODXL|O00592	brown	0.16384	0.48743	-0.108283	0.156616	0.0966701	0.254521	0.0397412	-0.118509	-0.0364672	M3 CNS development/integrin|0.4874
ENPP2|Q13822	brown	0.0825585	0.485293	0.0641452	0.117947	0.196953	0.223238	0.151048	0.0634655	-0.0286401	M3 CNS development/integrin|0.4853
PTPRZ1|P23471	brown	0.371039	0.484944	0.135441	-0.238242	0.0347772	0.12347	0.019268	-0.00713297	-0.012474	M3 CNS development/integrin|0.4849
FAP|Q12884	brown	0.0519744	0.484891	-0.121335	0.141733	0.11792	0.141754	-0.0426481	-0.0344889	0.055034	M3 CNS development/integrin|0.4849
LRRN1|Q6UXK5	brown	0.0900796	0.482051	-0.122631	0.116563	0.0489882	0.19065	-0.0931503	-0.101494	0.00157398	M3 CNS development/integrin|0.4821
CNTN2|Q02246	brown	0.351161	0.479827	0.0849575	-0.0690718	0.0844036	0.0857434	-0.106483	-0.156666	-0.147829	M3 CNS development/integrin|0.4798
DSG3|P32926	brown	0.407081	0.475645	0.0562299	0.129471	0.0857458	0.322791	-0.0226422	-0.0546336	-0.0192259	M3 CNS development/integrin|0.4756
THBS4|P35443	brown	0.0262733	0.473678	-0.0241086	0.266936	0.295162	0.322685	0.2569	0.113025	0.0108926	M3 CNS development/integrin|0.4737
LYPD3|O95274	brown	0.318102	0.47349	0.0611658	-0.0156591	-0.000959113	0.277634	0.0759681	-0.113757	0.0377349	M3 CNS development/integrin|0.4735
MET|P08581	brown	0.260507	0.471137	0.174517	0.108912	-0.122198	0.154528	-0.101354	-0.0605831	0.105457	M3 CNS development/integrin|0.4711
CD109|Q6YHK3	brown	0.100711	0.46942	-0.0404284	0.188255	0.123582	0.270647	0.141982	-0.0579806	0.145727	M3 CNS development/integrin|0.4694
LAMB1|P07942	brown	0.0777669	0.465351	0.176551	0.112449	0.0696734	0.179655	0.145681	0.0795914	0.158742	M3 CNS development/integrin|0.4654
BOC|Q9BWV1	brown	0.105105	0.460851	-0.0962771	0.149972	-0.281115	0.123689	-0.273906	-0.162914	-0.153135	M3 CNS development/integrin|0.4609
CCDC80|Q76M96	brown	0.2604	0.459172	0.151351	0.316486	0.254697	0.392899	0.144737	0.154979	0.211108	M3 CNS development/integrin|0.4592
ANPEP|P15144	brown	0.119652	0.459142	0.0791445	0.0597898	0.170088	0.248562	0.158406	0.00632301	0.0369465	M3 CNS development/integrin|0.4591
ITGA2|P17301	brown	0.100777	0.458908	0.0495084	-0.106038	0.0593648	0.042045	-0.0721695	-0.058191	0.207244	M3 CNS development/integrin|0.4589
DNER|Q8NFT8	brown	0.195516	0.458007	0.114213	-0.171436	-0.0558009	-0.0488057	-0.106373	-0.128548	-0.119943	M3 CNS development/integrin|0.458
AMIGO2|Q86SJ2	brown	0.0924818	0.456213	-0.0118423	0.101032	0.151411	0.259882	0.203458	0.124552	0.0118994	M3 CNS development/integrin|0.4562
LIFR|P42702	brown	0.337485	0.454716	0.0752475	0.154413	0.00807775	0.268314	0.120493	0.103744	0.129912	M3 CNS development/integrin|0.4547
TNFSF12|O43508	brown	0.138222	0.452145	0.133991	-0.194445	0.0213655	0.144469	0.00419038	0.121192	0.225137	M3 CNS development/integrin|0.4521
HMCN2|Q8NDA2	brown	0.109857	0.44325	0.0698712	-0.00368869	0.138152	0.0695834	-0.0310389	0.0996506	0.0718916	M3 CNS development/integrin|0.4432
FASLG|P48023	brown	0.169533	0.442972	-0.150094	-0.0991796	-0.0424419	0.29674	0.100638	-0.0437357	-0.105945	M3 CNS development/integrin|0.443
IL17D|Q8TAD2	brown	0.0640736	0.442291	0.00768501	0.137942	0.0921869	0.307782	0.165884	0.113592	-0.0179385	M3 CNS development/integrin|0.4423
LY9|Q9HBG7	brown	0.211062	0.441166	-0.0972545	0.141313	0.107106	0.343358	0.0951153	0.0207814	-0.0734307	M3 CNS development/integrin|0.4412
CDH23|Q9H251	brown	0.25628	0.441132	0.0150543	-0.182222	0.0409222	0.137708	-0.00596095	0.0654385	0.12801	M3 CNS development/integrin|0.4411
RET|P07949	brown	-0.00263052	0.440756	-0.121718	0.0566067	0.318886	0.19009	0.200322	-0.0574368	0.0410849	M3 CNS development/integrin|0.4408
SPARCL1|Q14515	brown	0.233646	0.43949	-0.103983	0.0773536	0.0142692	0.341332	0.0482183	-0.198157	-0.0100048	M3 CNS development/integrin|0.4395
HEG1|Q9ULI3	brown	0.215584	0.439361	-0.0526432	0.25518	0.366282	0.331368	0.300168	0.170361	0.154854	M3 CNS development/integrin|0.4394
PCDH12|Q9NPG4	brown	0.15215	0.438408	-0.197925	0.003507	0.0434829	0.219879	-0.00489201	-0.0643873	0.0702555	M3 CNS development/integrin|0.4384
C1QTNF9|P0C862	brown	0.0364188	0.437749	-0.0204459	0.0350646	0.0257207	0.0533462	-0.0784128	-0.142729	-0.104398	M3 CNS development/integrin|0.4377
ADGRB3|O60242	brown	0.366286	0.436547	0.18317	-0.0113009	0.118013	0.299736	0.0575492	-0.0291366	-0.066977	M3 CNS development/integrin|0.4365
HEPH|Q9BQS7	brown	0.107366	0.434697	-0.010732	0.127662	0.32162	0.254063	0.180059	0.159856	0.080026	M3 CNS development/integrin|0.4347
DPP6|P42658	brown	0.392552	0.430958	0.154698	-0.184908	-0.0302269	-0.0235335	-0.136757	-0.11112	-0.101196	M3 CNS development/integrin|0.431
TACSTD2|P09758	brown	0.421665	0.430405	0.183636	0.0590413	0.121721	0.278433	0.0699458	-0.0725264	0.0908565	M3 CNS development/integrin|0.4304
SPON1|Q9HCB6	brown	0.323703	0.425226	0.241128	0.234858	0.198825	0.355598	0.254076	0.218967	0.217335	M3 CNS development/integrin|0.4252
CHRDL2|Q6WN34	brown	0.0712708	0.423221	0.0857654	0.178679	0.248456	0.241068	0.10756	0.0756224	-0.184522	M3 CNS development/integrin|0.4232
CHL1|O00533	brown	0.271544	0.423088	-0.0331049	-0.212822	-0.0955492	0.116419	-0.100309	-0.192599	0.024304	M3 CNS development/integrin|0.4231
DSG2|Q14126	brown	0.388505	0.422205	0.108709	0.0665417	-0.311335	0.324101	-0.0259394	-0.0581557	-0.0509125	M3 CNS development/integrin|0.4222
ERBB2|P04626	brown	0.0497433	0.420134	0.00260566	0.185864	0.456793	0.242179	0.270044	0.23882	0.0861034	M3 CNS development/integrin|0.4201
LEPR|P48357	brown	0.170853	0.41936	0.0991781	-0.118339	-0.201088	-0.0400553	-0.146967	0.0489714	0.11395	M3 CNS development/integrin|0.4194
TMEM25|Q86YD3	brown	0.223266	0.419343	0.058393	0.169787	-0.104646	0.208949	-0.0390815	0.00281333	-0.0373016	M3 CNS development/integrin|0.4193
NTF3|P20783	brown	-0.00907791	0.417951	0.083434	-0.00658223	-0.0231734	0.0356823	-0.0549376	0.123687	-0.0281622	M3 CNS development/integrin|0.418
CA14|Q9ULX7	brown	0.339401	0.417865	0.094027	0.0110878	-0.296174	0.201318	-0.228717	-0.196265	-0.100109	M3 CNS development/integrin|0.4179
CTHRC1|Q96CG8	brown	0.0105007	0.412821	-0.105599	0.178013	-0.00743223	0.237239	0.0834854	-0.0164573	-0.0904983	M3 CNS development/integrin|0.4128
APOD|P05090	brown	0.175717	0.412261	0.0909944	-0.134192	-0.341903	-0.0529531	-0.189965	-0.116882	-0.0726459	M3 CNS development/integrin|0.4123
GIMAP7|Q8NHV1	brown	0.168858	0.403768	-0.0507691	-0.0210468	-0.0931487	0.053238	-0.0580252	-0.202558	0.0158979	M3 CNS development/integrin|0.4038
SOD2|P04179	brown	0.0432383	0.403229	0.206015	0.215059	0.0803614	0.158951	0.0997501	0.0424572	0.299257	M3 CNS development/integrin|0.4032
KIT|P10721	brown	0.0909824	0.402535	-0.0208286	-0.125967	-0.169079	0.0101654	-0.182855	-0.0165981	-0.0515591	M3 CNS development/integrin|0.4025
THSD1|Q9NS62	brown	0.185957	0.402459	-0.0466137	0.143413	0.0709954	0.335613	0.105884	0.0249311	0.143153	M3 CNS development/integrin|0.4025
DKK3|Q9UBP4	brown	0.443365	0.40109	0.0667697	0.0289085	-0.0877529	0.212997	-0.0727212	-0.096294	-0.0837934	M3 CNS development/integrin|0.4011
POSTN|Q15063	brown	0.156992	0.400966	-0.219393	0.0889323	-0.110967	0.0991717	-0.103889	-0.0900662	0.018418	M3 CNS development/integrin|0.401
MERTK|Q12866	brown	0.319021	0.400017	0.053555	0.169173	0.17749	0.359973	0.200827	0.103207	0.220987	M3 CNS development/integrin|0.4
WIF1|Q9Y5W5	brown	0.213269	0.399734	0.175748	-0.122759	-0.0432253	0.177851	0.0697482	0.0649442	0.105077	M3 CNS development/integrin|0.3997
NCS1|P62166	brown	0.256782	0.399467	0.0631986	0.0631715	0.201884	0.292269	0.199275	0.122735	0.217515	M3 CNS development/integrin|0.3995
SERPINI1|Q99574	brown	0.218331	0.399165	-0.0272524	0.0638584	0.245591	0.35052	0.214368	0.0933993	0.200295	M3 CNS development/integrin|0.3992
PLB1|Q6P1J6	brown	0.169206	0.395591	-0.109484	-0.110436	-0.0325325	-0.00560794	-0.124242	-0.0894463	0.0297011	M3 CNS development/integrin|0.3956
SMAD5|Q99717	brown	0.139254	0.395357	0.131495	0.0929446	0.336646	0.191951	0.189071	0.200677	0.0875173	M3 CNS development/integrin|0.3954
KIR2DL3|P43628	brown	0.248047	0.3952	-0.0325885	0.116806	0.08874	0.214436	0.0012197	-0.0432793	-0.0174934	M3 CNS development/integrin|0.3952
IL3RA|P26951	brown	0.150186	0.393207	0.0455206	0.115679	0.00732437	0.217693	0.0207933	0.0930032	0.173192	M3 CNS development/integrin|0.3932
COL24A1|Q17RW2	brown	0.171804	0.393074	-0.0702395	0.127359	0.0421696	0.2564	0.16818	-0.00960318	0.129994	M3 CNS development/integrin|0.3931
HEPACAM2|A8MVW5	brown	0.17591	0.391709	0.137495	-0.0211987	-0.0671527	0.1455	0.0660684	0.0338452	-0.0122108	M3 CNS development/integrin|0.3917
LRRC37A2|A6NM11	brown	0.162511	0.391598	0.116861	0.125515	0.0443005	0.240043	0.118998	0.0553075	0.156669	M3 CNS development/integrin|0.3916
FLT3|P36888	brown	0.0222363	0.384304	-0.133272	-0.0580585	-0.127079	0.079921	-0.0519828	-0.062757	-0.061118	M3 CNS development/integrin|0.3843
ANGPTL1|O95841	brown	0.0646784	0.384246	0.135732	0.193259	0.072113	0.194891	0.22443	0.0694888	0.202672	M3 CNS development/integrin|0.3842
WFIKKN2|Q8TEU8	brown	0.33874	0.384155	0.0034948	0.0521944	-0.205018	0.166393	-0.0747081	-0.0663188	-0.0526687	M3 CNS development/integrin|0.3842
VSIG10|Q8N0Z9	brown	0.0948941	0.3804	0.0572782	0.0453149	0.164304	0.0791666	0.107962	0.111438	0.0606041	M3 CNS development/integrin|0.3804
RGMA|Q96B86	brown	0.262709	0.379978	-0.0151991	0.0466575	-0.164428	0.181212	-0.146214	-0.172287	-0.138954	M3 CNS development/integrin|0.38
CD276|Q5ZPR3	brown	0.198081	0.378719	-0.0635689	0.14576	0.00600161	0.31097	0.0823122	0.0980574	0.185346	M3 CNS development/integrin|0.3787
NAGPA|Q9UK23	brown	0.136044	0.37671	0.0491224	-0.0370997	0.274476	0.121513	0.222676	0.140877	0.0371149	M3 CNS development/integrin|0.3767
NPTX1|Q15818	brown	0.0845028	0.376395	0.257123	0.114141	0.128387	0.160318	0.168787	0.102936	0.11536	M3 CNS development/integrin|0.3764
FLT1|P17948	brown	0.0595089	0.375504	0.0862931	0.108245	0.137629	0.226641	0.227361	0.0752751	-0.034321	M3 CNS development/integrin|0.3755
ICAM4|Q14773	brown	0.141471	0.37465	0.140115	0.0161853	0.0452004	0.253272	0.23147	0.0788269	0.107837	M3 CNS development/integrin|0.3746
KIRREL2|Q6UWL6	brown	0.204336	0.372459	0.304459	0.163787	0.16742	0.289115	0.0569014	0.152957	0.00903767	M3 CNS development/integrin|0.3725
CLUL1|Q15846	brown	0.0469542	0.372228	-0.0382527	-0.0138552	0.0293649	0.121706	-0.00110141	-0.0659035	-0.0255211	M3 CNS development/integrin|0.3722
GALNT7|Q86SF2	brown	0.20402	0.36953	0.119497	0.0663035	0.0635279	0.0113093	-0.129838	-0.0338142	-0.0194335	M3 CNS development/integrin|0.3695
DUSP13|Q6B8I1	brown	0.262024	0.368974	-0.0340357	0.104785	-0.0208141	0.251348	-0.073809	-0.266155	-0.261504	M3 CNS development/integrin|0.369
PCDH9|Q9HC56	brown	0.115518	0.367854	-0.0531726	0.0619366	0.268952	0.30303	0.235484	0.0759946	0.097012	M3 CNS development/integrin|0.3679
MELTF|P08582	brown	0.190778	0.366683	0.19222	0.101091	0.00405692	0.188001	0.00896825	0.0830723	-0.0360263	M3 CNS development/integrin|0.3667
PLXDC1|Q8IUK5	brown	0.0620367	0.366367	-0.0355437	0.0618158	0.101932	0.286036	0.136175	0.158706	-0.0593378	M3 CNS development/integrin|0.3664
DSG4|Q86SJ6	brown	0.28247	0.363578	0.0261854	0.0436805	0.137399	0.189854	0.00365028	-0.0637023	0.0485329	M3 CNS development/integrin|0.3636
TGFBI|Q15582	brown	0.235424	0.363389	0.281889	0.0678628	0.248992	0.303201	0.204095	0.127186	0.0770443	M3 CNS development/integrin|0.3634
EGFLAM|Q63HQ2	brown	-0.000680183	0.363232	0.0100954	0.189798	-0.115128	-0.0293856	-0.153657	0.0193577	0.0134348	M3 CNS development/integrin|0.3632
ITGB7|P26010	brown	0.0899866	0.362408	-0.0670065	0.092668	-0.000255027	0.189969	0.049016	0.0602938	-0.0819113	M3 CNS development/integrin|0.3624
OSMR|Q99650	brown	0.252917	0.361706	-0.105447	0.0580508	-0.00368396	0.270163	0.159627	-0.0032561	0.202429	M3 CNS development/integrin|0.3617
FAM171B|Q6P995	brown	0.220867	0.361396	-0.076109	0.0160394	-0.0456303	0.254388	-0.0485536	-0.103674	-0.0119035	M3 CNS development/integrin|0.3614
ICAM5|Q9UMF0	brown	0.149628	0.359359	-0.00608406	-0.029853	0.0489308	0.151445	0.15065	0.0799666	-0.0324371	M3 CNS development/integrin|0.3594
AKAP12|Q02952	brown	0.224649	0.359109	-0.154022	-0.0471568	0.00650607	0.0661321	-0.107156	-0.165568	0.0876685	M3 CNS development/integrin|0.3591
GDF2|Q9UK05	brown	0.299432	0.357359	-0.0911125	0.0660575	0.169577	0.144514	-0.0544727	-0.13777	0.169135	M3 CNS development/integrin|0.3574
FAM3B|P58499	brown	0.308876	0.356807	0.354554	0.0799131	0.15531	0.239052	0.087534	0.146502	0.0474287	M3 CNS development/integrin|0.3568
SCGB3A1|Q96QR1	brown	0.197284	0.356425	0.0515595	-0.0101999	-0.241249	0.00631484	-0.164299	-0.165007	-0.193406	M3 CNS development/integrin|0.3564
ENPP5|Q9UJA9	brown	0.173432	0.353268	0.0879097	-0.0778194	-0.131854	-0.00527295	-0.173289	-0.158658	-0.0406699	M3 CNS development/integrin|0.3533
SELL|P14151	brown	0.016999	0.352868	-0.043181	0.00687225	-0.0272534	0.210631	0.216018	-0.121539	0.0305865	M3 CNS development/integrin|0.3529
ECM1|Q16610	brown	0.134438	0.352317	-0.026793	-0.0996424	-0.0437304	0.0689514	-0.0451072	-0.0780099	-0.0606653	M3 CNS development/integrin|0.3523
CPA4|Q9UI42	brown	0.342002	0.350853	0.0998945	0.186229	0.0451779	0.245553	-0.0101664	0.00436094	0.105869	M3 CNS development/integrin|0.3509
LPL|P06858	brown	0.202484	0.350743	0.111897	-0.139289	-0.417552	-0.164598	-0.334836	-0.107692	-0.110527	M3 CNS development/integrin|0.3507
HPGDS|O60760	brown	0.166107	0.349377	-0.0857453	0.0624082	0.10073	0.321467	0.0852923	0.00173891	0.0265557	M3 CNS development/integrin|0.3494
ADAMTSL5|Q6ZMM2	brown	0.0380271	0.349168	0.0357928	0.00565435	-0.0902905	0.0542049	-0.153601	-0.133744	-0.0481333	M3 CNS development/integrin|0.3492
TNFSF8|P32971	brown	0.0144359	0.346472	-0.0959692	-0.0389374	0.1209	0.266441	0.244087	0.0188375	-0.0524154	M3 CNS development/integrin|0.3465
PCDH7|O60245	brown	0.311305	0.344611	-0.0110889	-0.0369506	0.270091	0.294947	0.138769	-0.0161068	0.0820418	M3 CNS development/integrin|0.3446
IL1R2|P27930	brown	0.101249	0.343606	0.262447	0.0834762	0.208195	0.142122	0.0832463	0.168719	0.0587521	M3 CNS development/integrin|0.3436
TFF2|Q03403	brown	0.140892	0.342864	0.097068	0.115209	0.117934	0.263064	0.18139	0.0752222	0.126632	M3 CNS development/integrin|0.3429
TNFRSF11B|O00300	brown	0.205591	0.34199	0.0891368	0.177718	0.159953	0.166298	0.231173	0.0405485	0.0464094	M3 CNS development/integrin|0.342
LY75|O60449	brown	0.13077	0.34074	0.153701	0.0363499	0.178512	0.272449	0.204698	0.125886	0.0919068	M3 CNS development/integrin|0.3407
MDGA1|Q8NFP4	brown	0.0821119	0.340577	-0.0466196	-0.0459388	-0.0229306	0.141625	0.0222176	-0.0306307	0.0346972	M3 CNS development/integrin|0.3406
NCAM1|P13591	brown	0.211747	0.339969	0.0978888	-0.0242192	-0.189965	0.0413831	-0.0864578	-0.111306	0.0123918	M3 CNS development/integrin|0.34
CD207|Q9UJ71	brown	0.348361	0.339588	0.110952	-0.0144641	0.266746	0.295514	0.102293	0.0580158	0.111744	M3 CNS development/integrin|0.3396
CILP|O75339	brown	0.04277	0.338699	0.0485432	0.195217	0.187578	0.208264	0.134815	-0.00741889	0.069918	M3 CNS development/integrin|0.3387
IL7R|P16871	brown	0.12619	0.337313	0.0464458	-0.0485909	-0.0943165	0.0282963	-0.0376999	-0.0224118	0.228708	M3 CNS development/integrin|0.3373
PEPD|P12955	brown	0.165385	0.333539	0.0717769	-0.0408825	-0.0619793	-0.00184979	-0.0708915	-0.0210318	0.150427	M3 CNS development/integrin|0.3335
F13B|P05160	brown	0.295377	0.332877	0.100921	0.0646063	0.258787	0.236345	0.195669	0.1093	0.220138	M3 CNS development/integrin|0.3329
EDIL3|O43854	brown	0.182728	0.329251	0.0533158	0.128435	0.0894418	0.121349	0.0707684	0.00306128	-0.175587	M3 CNS development/integrin|0.3293
SEMA7A|O75326	brown	0.13053	0.329077	0.0246393	-0.048877	0.201615	0.295783	0.211629	0.0415188	-0.12055	M3 CNS development/integrin|0.3291
ICOSLG|O75144	brown	0.268715	0.328037	-0.148154	0.0290076	-0.0268401	0.204855	-0.0584039	-0.126424	-0.196411	M3 CNS development/integrin|0.328
GDNF|P39905	brown	0.0271963	0.327761	-0.186649	0.0592826	0.122443	0.12376	0.125782	-0.0284587	0.0894218	M3 CNS development/integrin|0.3278
CHAD|O15335	brown	0.200374	0.3272	-0.0129626	-0.109324	-0.050827	0.0845267	-0.145836	-0.0243967	0.0331746	M3 CNS development/integrin|0.3272
CPVL|Q9H3G5	brown	0.29499	0.323806	0.0281938	0.163308	0.273033	0.246772	0.105748	0.112385	0.150754	M3 CNS development/integrin|0.3238
DDC|P20711	brown	0.0773689	0.323252	0.0204366	-0.0687282	-0.0770941	-0.129087	-0.278465	-0.00178205	0.0879003	M3 CNS development/integrin|0.3233
MFAP4|P55083	brown	0.0290308	0.323249	0.132379	-0.0776836	0.244573	0.0518742	0.206979	0.129472	0.0374666	M3 CNS development/integrin|0.3232
SERPINA9|Q86WD7	brown	0.20889	0.322436	0.023525	0.109325	0.293922	0.20194	0.0202767	0.181929	0.0487973	M3 CNS development/integrin|0.3224
BMP4|P12644	brown	0.0690606	0.321214	0.0461295	0.135824	0.0681405	0.206307	0.00814391	-0.0351062	-0.187976	M3 CNS development/integrin|0.3212
VEGFD|O43915	brown	0.0707223	0.320948	0.178516	0.0204411	-0.144059	0.0977401	-0.135997	-0.00810172	-0.0830305	M3 CNS development/integrin|0.3209
CHIT1|Q13231	brown	0.292237	0.320611	0.0430426	0.0737185	-0.0113156	0.27284	0.0722019	-0.165324	-0.00761053	M3 CNS development/integrin|0.3206
ENTPD2|Q9Y5L3	brown	0.154976	0.319274	-0.0513691	0.121027	0.279649	0.212424	0.0832701	0.015738	-0.00101485	M3 CNS development/integrin|0.3193
BPIFB1|Q8TDL5	brown	0.221878	0.319047	0.100445	0.0239407	-0.167808	0.0672451	-0.0677114	-0.157325	-0.0851741	M3 CNS development/integrin|0.319
HSD11B1|P28845	brown	0.156697	0.318072	0.0809044	-0.0600725	-0.322735	-0.0338024	-0.208901	-0.093611	-0.0589387	M3 CNS development/integrin|0.3181
CA9|Q16790	brown	0.207576	0.315818	0.187484	-0.0607964	0.0515434	0.0521085	-0.0365033	-0.018264	0.111282	M3 CNS development/integrin|0.3158
SNED1|Q8TER0	brown	0.144971	0.315419	-0.0185962	0.176576	0.169496	0.178856	0.0618958	0.124928	0.128371	M3 CNS development/integrin|0.3154
LEFTY2|O00292	brown	0.151881	0.313332	0.193009	0.0538394	0.207908	0.172469	0.186295	0.275402	0.0608709	M3 CNS development/integrin|0.3133
TEK|Q02763	brown	0.110311	0.312305	-0.0287896	0.162642	0.0962738	0.283041	0.261691	0.100557	0.0341998	M3 CNS development/integrin|0.3123
CD6|P30203	brown	0.263454	0.312276	0.00345873	-0.0339506	0.289959	0.289747	0.194979	0.0467727	-0.0287104	M3 CNS development/integrin|0.3123
CCL11|P51671	brown	0.232037	0.312133	0.297351	-0.0179109	0.183333	0.207347	0.151613	0.217298	0.0656232	M3 CNS development/integrin|0.3121
TLR3|O15455	brown	0.10871	0.311498	-0.0705031	-0.0804976	0.0707233	0.0469207	-0.0443031	-0.0386677	0.0532461	M3 CNS development/integrin|0.3115
IGSF21|Q96ID5	brown	-0.0147271	0.311051	0.0223458	-0.0241804	-0.0123716	0.0531674	-0.0718809	-0.109598	-0.103691	M3 CNS development/integrin|0.3111
SFTPA1|Q8IWL2	brown	0.0890724	0.308624	0.0700777	0.138966	-0.0305127	0.0951353	0.00168743	-0.0629995	-0.0957134	M3 CNS development/integrin|0.3086
RAB6A|P20340	brown	-0.0282828	0.307804	-0.0751299	0.132188	-0.165229	-0.0465637	-0.0780588	0.0484956	0.289078	M3 CNS development/integrin|0.3078
S100A13|Q99584	brown	0.117443	0.307671	-0.0187745	0.176712	-0.143943	0.280821	0.0348259	0.0221326	0.132422	M3 CNS development/integrin|0.3077
MEGF9|Q9H1U4	brown	0.10983	0.30755	0.0177049	-0.00132953	0.179154	0.0912465	0.0187623	-0.0442354	0.00035822	M3 CNS development/integrin|0.3076
APOM|O95445	brown	0.262412	0.306847	0.0614655	-0.0773134	-0.0667395	-0.00800876	-0.125267	-0.0744565	0.0823924	M3 CNS development/integrin|0.3068
CRTAC1|Q9NQ79	brown	0.0318646	0.306237	0.0488654	-0.0608123	-0.123326	-0.0768792	-0.167982	-0.0324712	0.0117998	M3 CNS development/integrin|0.3062
PNLIP|P16233	magenta	0.0677491	0.0212641	0.918332	-0.0654991	0.0856328	-0.0562698	0.00270323	0.290467	9.56724e-05	M9 digestion|0.9183
CELA3A|P09093	magenta	0.081933	0.081238	0.878239	-0.0373078	0.10875	-0.0782064	0.0822873	0.324573	0.0160485	M9 digestion|0.8782
CPB1|P15086	magenta	0.0425472	-0.0685183	0.832507	0.0528251	0.307661	-0.0053628	0.176538	0.388116	0.142764	M9 digestion|0.8325
CTRB1|P17538	magenta	0.138475	-0.0144328	0.829726	0.050351	0.17258	0.0626258	0.148842	0.303091	0.149855	M9 digestion|0.8297
CTRC|Q99895	magenta	0.0840175	0.14394	0.799616	0.00733382	0.0730505	-0.0318548	0.0145711	0.279155	-0.0086282	M9 digestion|0.7996
CTRL|P40313	magenta	0.115455	0.075275	0.796504	0.034252	0.0280059	0.0459751	0.05211	0.25789	0.0858281	M9 digestion|0.7965
CPA1|P15085	magenta	0.0486824	-0.0515373	0.792031	0.00508741	0.284083	0.0112571	0.111614	0.348804	0.0635109	M9 digestion|0.792
CELA2A|P08217	magenta	2.02754e-05	0.000545559	0.75872	0.0346012	-0.0376376	-0.113703	-0.0462674	0.19434	0.000326253	M9 digestion|0.7587
PRSS2|P07478	magenta	0.135439	-0.0347696	0.748349	0.138576	0.349819	0.133403	0.314683	0.402959	0.168058	M9 digestion|0.7483
AMY2B|P19961	magenta	0.0521657	0.058754	0.74721	-0.106424	-0.0311609	-0.0289629	-0.0899907	0.107215	-0.00340645	M9 digestion|0.7472
AMY2A|P04746	magenta	0.0657839	0.0574418	0.735131	-0.117856	-0.0287391	-0.0161607	-0.0692375	0.124876	0.00490114	M9 digestion|0.7351
PNLIPRP1|P54315	magenta	0.0760242	-0.0270503	0.696893	0.107003	0.226331	0.133004	0.152895	0.348113	0.127583	M9 digestion|0.6969
PLA2G1B|P04054	magenta	0.0921106	0.131055	0.671589	0.0357839	-0.14017	-0.044892	-0.0700129	0.114949	0.0665766	M9 digestion|0.6716
CLPS|P04118	magenta	0.0634765	0.0209072	0.626068	0.0122343	-0.0368312	0.0638949	0.0855755	0.0760281	-0.0754652	M9 digestion|0.6261
AMY1A_AMY1B_AMY1C|P0DUB6_P0DTE7_P0DTE8	magenta	0.089248	0.0394599	0.618612	-0.116785	-0.0445317	-0.0298995	-0.0665461	0.117916	0.0221026	M9 digestion|0.6186
SERPINI2|O75830	magenta	0.065028	0.0505992	0.617593	0.147474	0.0135361	0.0251696	0.110999	0.305014	0.0729587	M9 digestion|0.6176
SEMA3G|Q9NS98	magenta	0.12589	0.0292534	0.593719	-0.0559282	0.0056437	0.0837499	0.125143	0.0624916	-0.0628869	M9 digestion|0.5937
CPA2|P48052	magenta	0.0268149	0.0747231	0.587999	-0.0637805	0.166615	-0.103414	-0.0204722	0.272424	0.240176	M9 digestion|0.588
SPINK1|P00995	magenta	0.337597	0.0666616	0.449736	0.134016	0.20417	0.346667	0.308094	0.258897	0.189453	M9 digestion|0.4497
CTSE|P14091	magenta	0.253732	0.186255	0.405692	0.0267302	0.210113	0.124768	0.0496254	0.148323	0.0859124	M9 digestion|0.4057
CUZD1|Q86UP6	magenta	0.085883	0.0156714	0.392767	0.0688639	0.0675377	-0.0228453	0.13376	0.19805	-0.0137248	M9 digestion|0.3928
PPY|P01298	magenta	0.0413434	0.108016	0.388258	0.0268089	0.216541	0.0686398	0.230598	0.327213	0.209799	M9 digestion|0.3883
ACHE|P22303	magenta	-0.00932686	0.185679	0.356167	-0.176204	0.073567	-0.0139169	0.0138895	0.0479391	-0.0131159	M9 digestion|0.3562
MAGED1|Q9Y5V3	magenta	0.00562313	0.0773117	0.338123	0.0269922	0.0544148	0.0458199	0.0897313	0.214883	0.277966	M9 digestion|0.3381
MYBPC1|Q00872	pink	-0.0131707	0.0996644	0.0511844	0.90768	0.127669	0.3294	0.24658	0.220445	0.131597	M8 muscle|0.9077
ACTN2|P35609	pink	0.033307	0.0610059	0.0730501	0.874023	0.0391427	0.243998	0.104048	0.117733	0.143316	M8 muscle|0.874
MB|P02144	pink	0.0381344	0.0961302	-0.0745258	0.809172	0.176307	0.448394	0.250374	0.0671986	0.0426477	M8 muscle|0.8092
MYL3|P08590	pink	-0.0159429	0.0969806	0.0304827	0.788653	-0.0372322	0.228278	0.108256	0.0316037	0.056676	M8 muscle|0.7887
NOS1|P29475	pink	0.106706	0.112036	0.0249965	0.762995	0.2332	0.439878	0.299194	0.141995	0.0359556	M8 muscle|0.763
FABP3|P05413	pink	0.123673	0.0300067	-0.0576125	0.761157	0.288518	0.480137	0.375544	0.142786	0.110275	M8 muscle|0.7612
DTNB|O60941	pink	0.0969084	0.0210207	0.0573203	0.747776	0.164481	0.355259	0.284653	0.217416	0.373171	M8 muscle|0.7478
HSPB6|O14558	pink	0.10637	0.0800491	0.00529408	0.73628	0.224812	0.453978	0.376971	0.208789	0.137749	M8 muscle|0.7363
CORO6|Q6QEF8	pink	0.0323529	0.169605	0.0257581	0.721874	0.0929055	0.240544	0.0927289	0.204882	0.00351139	M8 muscle|0.7219
MYBPC2|Q14324	pink	-0.101952	-0.118002	-0.0279809	0.717467	0.156146	0.212192	0.251735	0.200737	0.0852763	M8 muscle|0.7175
KLHL41|O60662	pink	0.0357071	0.246944	0.0643239	0.704248	-0.0264257	0.186593	-0.0275807	0.0404402	-0.0903939	M8 muscle|0.7042
CSRP3|P50461	pink	-0.0956589	0.114094	-0.0618365	0.696631	-0.0450972	0.175045	0.143605	0.151495	0.0229311	M8 muscle|0.6966
MYOM3|Q5VTT5	pink	-0.147508	0.21727	0.048792	0.67364	-0.119162	0.0631814	-0.0462951	0.0340225	0.0904237	M8 muscle|0.6736
RBFOX3|A6NFN3	pink	0.236151	0.10247	-0.0258806	0.659626	0.184612	0.514949	0.32918	0.138305	0.11077	M8 muscle|0.6596
CHCHD10|Q8WYQ3	pink	0.329921	0.071728	0.0533682	0.63717	0.276077	0.53814	0.353185	0.165237	0.226779	M8 muscle|0.6372
HSPA2|P54652	pink	0.165529	0.102189	0.0540159	0.635593	0.0851212	0.398543	0.167811	0.151304	0.323788	M8 muscle|0.6356
MYLPF|Q96A32	pink	0.0371911	0.0209594	0.0446866	0.610886	0.151448	0.187529	0.120338	0.149196	0.0903063	M8 muscle|0.6109
DUSP29|Q68J44	pink	-0.0383996	0.152963	-0.099579	0.582135	-0.00354087	0.230132	0.176124	0.104687	0.141514	M8 muscle|0.5821
TPM3|P06753	pink	-0.0872614	0.0891752	-0.0108253	0.550339	-0.0391289	0.0725069	0.00349326	0.00889315	0.1401	M8 muscle|0.5503
SORBS1|Q9BX66	pink	0.0777337	0.0730275	0.0612027	0.536821	0.315498	0.311386	0.442962	0.306303	0.319024	M8 muscle|0.5368
NEB|P20929	pink	-0.180846	0.0558367	-0.0864	0.527348	0.0180279	0.114463	0.0610419	-0.0108816	0.17244	M8 muscle|0.5273
MYL1|P05976	pink	-0.0377965	0.0647012	-0.19113	0.514331	0.18005	0.27266	0.19091	0.00227977	-0.0177688	M8 muscle|0.5143
CAPN3|P20807	pink	0.0231697	0.16974	-0.111926	0.499974	-0.0544258	0.0449797	-0.127882	-0.0365175	-0.0540716	M8 muscle|0.5
ENO3|P13929	pink	-0.135365	0.132584	0.0133583	0.496096	0.292918	0.186095	0.134485	0.208963	0.0918038	M8 muscle|0.4961
MYOM2|P54296	pink	0.00492888	0.0414262	0.0152907	0.458775	-0.158253	-0.00283586	-0.112285	-0.0881946	0.0734559	M8 muscle|0.4588
GOT1|P17174	pink	0.0105752	0.227947	0.335206	0.428677	0.29917	0.234986	0.158994	0.301838	0.131435	M8 muscle|0.4287
TTN|Q8WZ42	pink	-0.168845	0.0986265	-0.0538739	0.383596	-0.000153727	0.110332	-0.0196614	0.0804941	0.141272	M8 muscle|0.3836
ENAH|Q8N8S7	pink	0.0238299	0.199537	0.00192106	0.378182	0.0990372	0.325568	0.238111	0.241526	0.233175	M8 muscle|0.3782
CDH15|P55291	pink	-0.0195924	0.112272	0.281457	0.36233	0.176363	0.115015	0.177703	0.291933	0.132632	M8 muscle|0.3623
SFTPD|P35247	pink	0.085715	0.10781	-0.0209448	0.337503	0.0150865	0.163916	-0.06117	-0.0307192	-0.196107	M8 muscle|0.3375
GPD1|P21695	pink	0.0089812	-0.166392	-0.112553	0.323788	0.327823	0.138172	0.161304	0.13556	0.148812	M8 muscle|0.3238
CEBPA|P49715	pink	-0.0504016	-0.0211605	-0.22493	0.323401	0.27075	0.304296	0.391323	0.167708	0.160999	M8 muscle|0.3234
TMOD4|Q9NZQ9	pink	0.154537	0.133906	-0.0186222	0.321751	0.105559	0.254043	0.235983	0.0643726	0.0342005	M8 muscle|0.3218
ANGPT2|O15123	pink	-0.0785022	0.134793	0.00184768	0.308097	0.22366	0.251744	0.257871	0.256696	0.0303018	M8 muscle|0.3081
GSTA1|P08263	yellow	0.0395126	-0.0530549	0.0413275	0.0520656	0.825695	0.280986	0.410062	0.271987	0.0957957	M4 cell metabolism|0.8257
PCBD1|P61457	yellow	0.0050556	-0.0268954	0.104066	0.2474	0.767079	0.282675	0.486173	0.370155	0.352899	M4 cell metabolism|0.7671
KRT18|P05783	yellow	0.108891	-0.0968122	0.0622031	0.200507	0.760379	0.476104	0.488498	0.278068	0.14668	M4 cell metabolism|0.7604
FTCD|O95954	yellow	-0.0626518	-0.0877783	0.0673059	0.0885751	0.756812	0.265193	0.384825	0.259432	0.0592291	M4 cell metabolism|0.7568
RIDA|P52758	yellow	0.0312662	-0.0690216	0.104016	0.15691	0.755631	0.382996	0.539613	0.486915	0.13134	M4 cell metabolism|0.7556
UPB1|Q9UBR1	yellow	-0.0298667	-0.101139	-0.0220757	0.0513659	0.720763	0.208853	0.256772	0.122059	-0.0471702	M4 cell metabolism|0.7208
ADH1B|P00325	yellow	-0.0541186	-0.048301	0.021283	0.0953282	0.692913	0.166328	0.270658	0.180248	0.0317939	M4 cell metabolism|0.6929
DCXR|Q7Z4W1	yellow	-0.0116837	-0.0306849	0.0781774	0.110759	0.692142	0.194692	0.279887	0.331097	0.0503752	M4 cell metabolism|0.6921
FURIN|P09958	yellow	-0.0496797	-0.0937537	-0.0487493	0.146208	0.691653	0.216532	0.533575	0.375497	0.199557	M4 cell metabolism|0.6917
ACY1|Q03154	yellow	-0.0616421	-0.114668	0.0932055	0.0905001	0.683954	0.0611929	0.186405	0.255434	0.0739548	M4 cell metabolism|0.684
PTP4A3|O75365	yellow	-0.112853	-0.0610753	0.0735817	0.126462	0.675133	0.272586	0.513906	0.488061	0.255701	M4 cell metabolism|0.6751
PRCP|P42785	yellow	0.164579	0.175998	0.147512	0.0710527	0.671496	0.291787	0.405516	0.276356	0.185278	M4 cell metabolism|0.6715
GSTA3|Q16772	yellow	-0.00378315	0.0191646	0.0309626	0.0732388	0.666702	0.194906	0.281184	0.228247	0.15691	M4 cell metabolism|0.6667
IGSF9|Q9P2J2	yellow	-0.0673806	-0.208534	0.06637	-0.0412595	0.663551	0.0614358	0.315941	0.308797	0.0745531	M4 cell metabolism|0.6636
CTSD|P07339	yellow	0.0509152	0.0470707	0.0629667	0.165948	0.660263	0.270701	0.465244	0.260932	0.11462	M4 cell metabolism|0.6603
PTS|Q03393	yellow	-0.0454951	-0.0501289	0.0824381	0.176698	0.652807	0.300911	0.52125	0.524442	0.215086	M4 cell metabolism|0.6528
ADH4|P08319	yellow	-0.123276	-0.115509	0.0188151	0.0328672	0.652467	0.162765	0.212733	0.151774	0.0026223	M4 cell metabolism|0.6525
RARRES2|Q99969	yellow	0.145608	-0.0895105	0.128985	0.0396794	0.636613	0.341996	0.489119	0.306589	0.410646	M4 cell metabolism|0.6366
CDHR2|Q9BYE9	yellow	-0.0181572	0.00694469	0.161555	0.205625	0.625563	0.25489	0.411162	0.297069	0.0974186	M4 cell metabolism|0.6256
PRAP1|Q96NZ9	yellow	0.172803	-0.137555	0.158884	0.19999	0.624089	0.404779	0.494812	0.29815	0.136269	M4 cell metabolism|0.6241
TPP1|O14773	yellow	0.0825531	0.0707808	0.0720604	0.107911	0.617693	0.202128	0.40857	0.394501	0.400463	M4 cell metabolism|0.6177
RBP5|P82980	yellow	0.0144479	-0.102521	-0.0141747	0.153907	0.616521	0.360886	0.444033	0.324938	0.0780379	M4 cell metabolism|0.6165
SCLY|Q96I15	yellow	0.00289407	-0.0783219	0.0837041	0.111381	0.607939	0.232359	0.277521	0.22496	0.173927	M4 cell metabolism|0.6079
CFH|P08603	yellow	0.113063	-0.0596231	0.14727	0.0419849	0.60036	0.204459	0.459974	0.345672	0.226306	M4 cell metabolism|0.6004
PLAT|P00750	yellow	-0.0536158	0.0709722	0.0587311	0.140138	0.58558	0.187069	0.362353	0.334426	0.023655	M4 cell metabolism|0.5856
GGT1|P19440	yellow	-0.0731618	0.0811088	0.197979	0.102454	0.585025	0.152644	0.413716	0.314344	0.157754	M4 cell metabolism|0.585
CCN1|O00622	yellow	0.0150043	0.290863	0.109472	0.0545427	0.573466	0.261403	0.35544	0.333841	0.311008	M4 cell metabolism|0.5735
SORD|Q00796	yellow	-0.114349	-0.131093	0.0811642	0.143804	0.566575	0.123175	0.358702	0.311177	0.5126	M4 cell metabolism|0.5666
CPM|P14384	yellow	0.148642	0.0718532	0.178458	0.102247	0.557704	0.211115	0.303067	0.207146	0.0863386	M4 cell metabolism|0.5577
CREG1|O75629	yellow	0.0715796	0.118919	0.159056	0.0378777	0.54703	0.258299	0.388094	0.360547	0.286134	M4 cell metabolism|0.547
SULT2A1|Q06520	yellow	-0.0136704	-0.0540513	-0.144806	0.193065	0.546511	0.23522	0.210902	0.0724226	0.126997	M4 cell metabolism|0.5465
PDZK1|Q5T2W1	yellow	0.0684422	0.0273267	0.132258	0.217848	0.545027	0.229015	0.277847	0.342826	0.00974158	M4 cell metabolism|0.545
MME|P08473	yellow	0.0100087	0.173844	0.152987	0.148218	0.542781	0.264648	0.342487	0.306298	-0.00408819	M4 cell metabolism|0.5428
GLA|P06280	yellow	0.104725	0.119399	0.130066	-0.0406749	0.539745	0.226259	0.371039	0.390551	0.344775	M4 cell metabolism|0.5397
GPRC5C|Q9NQ84	yellow	0.017672	0.00617654	0.158289	0.135057	0.536733	0.181951	0.294539	0.264844	0.193436	M4 cell metabolism|0.5367
C19orf12|Q9NSK7	yellow	0.0394162	0.0227576	0.0923894	0.110637	0.536159	0.297146	0.344437	0.240709	0.202998	M4 cell metabolism|0.5362
C2|P06681	yellow	0.135686	-0.0161601	0.0630459	0.117558	0.521294	0.259308	0.433595	0.11329	0.145338	M4 cell metabolism|0.5213
GHR|P10912	yellow	-0.0262623	-0.0679831	-0.0423227	0.0930949	0.517422	0.162293	0.304122	0.134223	-0.0253359	M4 cell metabolism|0.5174
AFM|P43652	yellow	-0.0365956	-0.162507	0.101647	-0.051725	0.516586	-0.0377512	0.225035	0.193303	0.045578	M4 cell metabolism|0.5166
CES1|P23141	yellow	-0.00353991	-0.0510636	0.092459	-0.0902396	0.515401	0.122582	0.250228	0.169531	-0.00582942	M4 cell metabolism|0.5154
AMOT|Q4VCS5	yellow	0.0182371	0.0300214	-0.039098	0.00751621	0.514884	0.210477	0.314612	0.265086	0.0867882	M4 cell metabolism|0.5149
IGSF3|O75054	yellow	0.179853	0.450893	0.20014	0.251885	0.512702	0.350551	0.375164	0.249574	0.0322744	M4 cell metabolism|0.5127
PRUNE2|Q8WUY3	yellow	0.134838	0.192392	0.00677461	0.175916	0.51036	0.254073	0.292885	0.170084	0.217999	M4 cell metabolism|0.5104
BST2|Q10589	yellow	0.10196	0.262884	0.0821913	0.205532	0.508516	0.315744	0.327422	0.152952	0.0914897	M4 cell metabolism|0.5085
CFB|P00751	yellow	0.0196383	-0.235893	0.0446281	0.0189055	0.508233	0.107458	0.40436	0.191977	0.24821	M4 cell metabolism|0.5082
PAMR1|Q6UXH9	yellow	0.205788	0.206755	0.124734	0.181692	0.506291	0.381655	0.391105	0.212712	0.213747	M4 cell metabolism|0.5063
LEP|P41159	yellow	0.0676431	-0.268417	-0.0828107	0.110327	0.506146	0.209446	0.316339	0.105005	0.018604	M4 cell metabolism|0.5061
TFPI|P10646	yellow	0.152811	0.0939115	0.0750872	0.0699845	0.503971	0.172557	0.338289	0.228877	0.249726	M4 cell metabolism|0.504
CA5A|P35218	yellow	0.0715586	-0.134177	-0.0240137	0.161721	0.500411	0.381213	0.284341	0.121832	0.0280928	M4 cell metabolism|0.5004
ECHDC3|Q96DC8	yellow	-0.0402019	-0.10124	0.0614315	0.0426844	0.498131	0.00486892	0.106864	0.11491	0.0829633	M4 cell metabolism|0.4981
CFI|P05156	yellow	-0.00409965	-0.0536052	-0.0288227	0.0518449	0.49574	0.160071	0.435539	0.179625	0.215256	M4 cell metabolism|0.4957
GGH|Q92820	yellow	0.166716	-0.00819032	0.0277091	0.0393219	0.490577	0.294326	0.269969	0.0430181	0.195248	M4 cell metabolism|0.4906
CBS|P35520	yellow	-0.0937215	-0.0672701	0.141329	0.0834009	0.478548	0.0562885	0.086153	0.181036	0.0738555	M4 cell metabolism|0.4785
MTUS1|Q9ULD2	yellow	0.169043	0.115723	0.237036	0.279347	0.477932	0.32723	0.306307	0.287184	0.264833	M4 cell metabolism|0.4779
CALCA|P01258	yellow	0.024792	-0.0292796	0.121972	0.172081	0.47733	0.241189	0.396747	0.239015	0.0579671	M4 cell metabolism|0.4773
NT5E|P21589	yellow	0.0165195	0.197875	0.097745	0.0347116	0.47723	0.221164	0.237381	0.155233	0.0164121	M4 cell metabolism|0.4772
C3|P01024	yellow	-0.0671003	-0.177545	0.0059971	0.114947	0.476986	0.0530692	0.316521	0.124504	0.222418	M4 cell metabolism|0.477
THOP1|P52888	yellow	0.0260356	0.248959	0.00642218	0.337756	0.476873	0.356544	0.480932	0.428028	0.282084	M4 cell metabolism|0.4769
NFASC|O94856	yellow	0.222522	0.238981	0.271723	0.117088	0.476923	0.157543	0.177272	0.123544	0.10793	M4 cell metabolism|0.4769
SSC5D|A1L4H1	yellow	0.0713897	0.106749	0.164475	0.18989	0.47512	0.22077	0.340062	0.248043	0.252871	M4 cell metabolism|0.4751
NPY|P01303	yellow	0.217499	0.194785	0.163781	-0.0317702	0.468811	0.222441	0.236691	0.246648	0.118083	M4 cell metabolism|0.4688
GCG|P01275	yellow	0.0326126	0.000938416	0.243463	0.0254815	0.466732	0.204603	0.355094	0.304866	0.245134	M4 cell metabolism|0.4667
SORT1|Q99523	yellow	-0.0470228	0.0572886	0.269235	0.0468108	0.462533	0.126651	0.426848	0.390385	0.327033	M4 cell metabolism|0.4625
CCL19|Q99731	yellow	-0.0194507	0.135755	-0.110237	0.186045	0.46053	0.324326	0.384125	0.110332	0.122719	M4 cell metabolism|0.4605
FGF21|Q9NSA1	yellow	0.0907494	-0.132085	-0.0264304	0.0711832	0.458738	0.165051	0.252896	0.169511	0.0163614	M4 cell metabolism|0.4587
AGXT|P21549	yellow	0.0341463	-0.0843971	0.216955	0.00877096	0.455267	0.0570159	0.0970316	0.198386	0.022086	M4 cell metabolism|0.4553
CXCL10|P02778	yellow	0.0357369	0.0702107	-0.0617787	0.211736	0.453484	0.338292	0.431413	0.110123	0.115031	M4 cell metabolism|0.4535
GUSB|P08236	yellow	-0.0550007	0.0190728	0.0883915	0.0308994	0.451358	0.0737374	0.194248	0.324133	0.250454	M4 cell metabolism|0.4514
CTSO|P43234	yellow	0.140192	0.0197768	0.124818	0.0379311	0.447851	0.226252	0.224635	0.167153	0.113307	M4 cell metabolism|0.4479
CCL16|O15467	yellow	0.0469491	-0.0228702	0.132671	0.052467	0.444064	0.198548	0.280518	0.243259	0.167787	M4 cell metabolism|0.4441
GALNT10|Q86SR1	yellow	0.199202	0.225131	0.154355	0.000973364	0.437227	0.244069	0.276348	0.177432	0.100228	M4 cell metabolism|0.4372
APCS|P02743	yellow	0.0274228	-0.162047	-0.0363527	0.0655261	0.434566	0.179529	0.37631	0.0888862	0.222071	M4 cell metabolism|0.4346
VSNL1|P62760	yellow	0.260414	0.338333	0.13383	0.1842	0.4335	0.367869	0.266989	0.170706	0.205811	M4 cell metabolism|0.4335
OCLN|Q16625	yellow	0.345463	-0.0146305	0.00414115	0.205108	0.431688	0.396802	0.382067	0.0902195	0.234374	M4 cell metabolism|0.4317
LAMP2|P13473	yellow	-0.0469139	0.118466	0.0234314	-0.0455554	0.422704	0.0230503	0.313272	0.206994	0.184977	M4 cell metabolism|0.4227
PYY|P10082	yellow	0.0893997	-0.00344212	0.240727	0.0675057	0.422383	0.216564	0.303062	0.171035	0.164489	M4 cell metabolism|0.4224
LDLR|P01130	yellow	-0.01307	0.176747	-0.0360698	-0.0505366	0.422074	0.184485	0.201009	0.0784191	0.00744879	M4 cell metabolism|0.4221
REN|P00797	yellow	0.0850649	-0.0694391	0.329151	0.0347463	0.421516	0.0438873	0.216618	0.278955	0.249947	M4 cell metabolism|0.4215
MAN2B2|Q9Y2E5	yellow	0.0735584	0.147236	0.245125	3.90975e-05	0.419355	0.115745	0.191383	0.248283	0.0797492	M4 cell metabolism|0.4194
PTGR1|Q14914	yellow	-0.104369	-0.0297893	0.0737972	0.03972	0.418593	-0.052696	0.0938872	0.224632	0.114971	M4 cell metabolism|0.4186
GBP1|P32455	yellow	-0.0612451	0.157628	-0.17952	0.197561	0.418269	0.297523	0.37539	0.0925096	0.195131	M4 cell metabolism|0.4183
PLA2G15|Q8NCC3	yellow	0.19052	0.212302	-0.0859589	0.195935	0.417322	0.295808	0.316631	0.236532	0.251937	M4 cell metabolism|0.4173
HAO1|Q9UJM8	yellow	-0.0133981	-0.167259	0.136602	0.0095953	0.413943	0.0621609	0.0555371	0.124221	-0.0673613	M4 cell metabolism|0.4139
CNTN3|Q9P232	yellow	0.04919	0.126803	-0.0376153	-0.0983732	0.408165	0.0933672	0.199092	0.0954442	0.12644	M4 cell metabolism|0.4082
ALDH2|P05091	yellow	0.0558695	0.0863351	0.144812	7.67475e-05	0.40651	0.196484	0.191385	0.172627	0.109736	M4 cell metabolism|0.4065
TMPRSS15|P98073	yellow	0.127519	0.304385	0.0740213	0.180834	0.403695	0.230851	0.0797909	0.0399232	-0.00536393	M4 cell metabolism|0.4037
MFGE8|Q08431	yellow	0.0832437	0.216855	0.246162	0.0464779	0.398336	0.0280758	0.195386	0.29152	0.0205022	M4 cell metabolism|0.3983
OXT|P01178	yellow	0.0217499	-0.119951	-0.0234086	0.00542175	0.397068	0.132922	0.263248	0.210304	0.154026	M4 cell metabolism|0.3971
C1QTNF1|Q9BXJ1	yellow	-0.109088	0.178805	0.130809	0.112089	0.395401	0.149993	0.411759	0.267508	0.248246	M4 cell metabolism|0.3954
FUCA1|P04066	yellow	0.0759358	0.024253	0.130819	-0.103874	0.394944	-0.0140028	0.0599321	0.130201	-0.027303	M4 cell metabolism|0.3949
SSC4D|Q8WTU2	yellow	0.0281582	-0.104987	0.161407	0.144086	0.387368	0.186041	0.256393	0.164339	-0.0403643	M4 cell metabolism|0.3874
FABP1|P07148	yellow	0.26235	-0.107155	-0.127396	0.202661	0.387126	0.315733	0.149287	0.0367587	-0.0180234	M4 cell metabolism|0.3871
FBP1|P09467	yellow	0.115059	0.00504871	0.0872539	0.0801231	0.386722	0.156074	0.0859081	0.155881	0.117338	M4 cell metabolism|0.3867
PLG|P00747	yellow	0.119844	-0.0555127	0.0954626	0.0532825	0.38611	0.00653808	0.269951	0.229152	0.236357	M4 cell metabolism|0.3861
BPIFB2|Q8N4F0	yellow	0.17339	0.0139587	0.0107682	-0.0250013	0.385628	0.278209	0.249696	0.122609	0.129158	M4 cell metabolism|0.3856
AKR7L|Q8NHP1	yellow	-0.0516421	-0.0375049	0.0683825	0.00919874	0.385366	0.0292862	0.0750376	0.122183	0.100018	M4 cell metabolism|0.3854
MASP1|P48740	yellow	-0.0624323	0.193947	0.0677305	0.0784262	0.381653	0.207219	0.231285	0.169254	0.0728368	M4 cell metabolism|0.3817
GAS2|O43903	yellow	0.0445995	0.10559	-0.0282687	0.136376	0.37919	0.250134	0.169751	0.148468	-0.0837677	M4 cell metabolism|0.3792
ENPP7|Q6UWV6	yellow	0.18446	0.131525	0.0119342	0.147035	0.37868	0.127857	0.175247	0.0857541	0.087773	M4 cell metabolism|0.3787
PLXNB2|O15031	yellow	0.162534	0.328022	0.205879	-0.00575852	0.377224	0.206123	0.21843	0.0822739	0.0980049	M4 cell metabolism|0.3772
CLU|P10909	yellow	0.0021435	-0.044393	0.0950431	-0.0381384	0.376612	-0.00943019	0.198806	0.0658887	0.129894	M4 cell metabolism|0.3766
CES3|Q6UWW8	yellow	0.0270781	-0.0234796	0.0235536	0.134093	0.372173	0.158262	0.20341	0.224066	0.153199	M4 cell metabolism|0.3722
ACP5|P13686	yellow	0.26233	0.240045	0.148453	0.0648577	0.371572	0.276618	0.286954	0.127405	0.173771	M4 cell metabolism|0.3716
NOS2|P35228	yellow	-0.0148782	0.129226	-0.0378496	0.102696	0.369107	0.121278	0.27656	0.222081	0.12668	M4 cell metabolism|0.3691
ITGAL|P20701	yellow	-0.0460887	0.185999	0.013613	0.0552697	0.364288	0.146201	0.252515	0.253984	0.110141	M4 cell metabolism|0.3643
GRPEL1|Q9HAV7	yellow	0.0249727	-0.128572	0.190168	0.195273	0.363135	0.249019	0.281842	0.253693	0.399642	M4 cell metabolism|0.3631
LCAT|P04180	yellow	0.143117	-0.0289177	0.0757541	-0.157066	0.361504	-0.0512695	0.184913	0.153975	0.110942	M4 cell metabolism|0.3615
GZMA|P12544	yellow	0.0699897	0.00838685	-0.0650989	0.00259238	0.359222	0.180943	0.257651	0.226981	0.112455	M4 cell metabolism|0.3592
MPRIP|Q6WCQ1	yellow	0.107203	0.0706436	0.035351	0.072754	0.358957	0.139083	0.148843	0.174071	0.239061	M4 cell metabolism|0.359
ADGRD1|Q6QNK2	yellow	0.0823113	0.291813	0.0619325	0.154326	0.354543	0.170362	0.302384	0.283389	0.16923	M4 cell metabolism|0.3545
LECT2|O14960	yellow	0.0918221	-0.107556	-0.00103347	0.107776	0.348009	0.171776	0.177176	0.118231	0.0779057	M4 cell metabolism|0.348
CPQ|Q9Y646	yellow	0.152961	0.185679	0.0952954	0.0103117	0.347894	0.0607523	0.117041	0.0830441	0.120103	M4 cell metabolism|0.3479
AGR3|Q8TD06	yellow	0.0713144	0.0796391	0.0693107	0.0444558	0.347801	0.124778	0.00462244	0.143055	-0.0104322	M4 cell metabolism|0.3478
TDO2|P48775	yellow	-0.18818	-0.0887986	0.117328	0.0740012	0.339967	-0.0596894	0.194905	0.229975	0.234597	M4 cell metabolism|0.34
FCRL3|Q96P31	yellow	-0.0289955	0.150019	0.00444525	0.129202	0.339557	0.183383	0.222993	0.128715	0.0926184	M4 cell metabolism|0.3396
VNN1|O95497	yellow	-0.12236	-0.14039	0.103734	0.0734527	0.335094	0.012362	0.0807686	0.0559717	-0.0303897	M4 cell metabolism|0.3351
PTH|P01270	yellow	-0.12667	0.0118344	-0.110846	-0.0503904	0.331028	0.142578	0.179057	0.164334	-0.0515309	M4 cell metabolism|0.331
CDHR5|Q9HBB8	yellow	0.0446066	-0.126194	0.0238228	0.0333976	0.330822	0.151477	0.197195	0.0308277	0.0686196	M4 cell metabolism|0.3308
CXCL17|Q6UXB2	yellow	0.181042	0.206521	0.224001	0.00826085	0.327864	0.181323	0.240178	0.104764	-0.106759	M4 cell metabolism|0.3279
QSOX1|O00391	yellow	-0.0310589	0.153273	0.0634266	-0.00774371	0.325163	0.222028	0.18462	0.178993	-0.0996917	M4 cell metabolism|0.3252
LGALS4|P56470	yellow	0.281759	-0.0462047	0.0973565	0.128694	0.324562	0.281811	0.188799	0.0910559	0.0447864	M4 cell metabolism|0.3246
ISM1|B1AKI9	yellow	0.269748	0.277028	-0.0392657	0.0820769	0.320625	0.230135	0.102984	0.143148	-0.0397165	M4 cell metabolism|0.3206
ASS1|P00966	yellow	-0.104424	-0.0255657	0.0127243	0.106058	0.319742	0.0134801	-0.0281458	0.0694859	0.012767	M4 cell metabolism|0.3197
FGF16|O43320	yellow	0.0307813	0.288586	0.0939644	0.0126746	0.317261	0.26213	0.215224	0.235898	0.203176	M4 cell metabolism|0.3173
BCHE|P06276	yellow	0.18785	0.0476897	0.0123596	-0.105443	0.314388	0.0393523	0.0260717	0.00148394	-0.0447022	M4 cell metabolism|0.3144
IL2RB|P14784	yellow	0.00154217	0.0696014	0.211217	0.0388159	0.313855	0.212492	0.20521	0.204418	0.110148	M4 cell metabolism|0.3139
SIT1|Q9Y3P8	yellow	-0.056416	-0.242332	-0.0520762	0.105464	0.310614	0.171868	0.219521	0.172264	0.0378759	M4 cell metabolism|0.3106
CGN|Q9P2M7	yellow	0.00428384	-0.0144364	-0.0196467	0.0826113	0.301174	0.0587483	0.0949249	0.165778	0.151747	M4 cell metabolism|0.3012
COLEC12|Q5KU26	blue	0.347229	0.118718	-0.101301	0.382381	0.327379	0.807192	0.424272	0.0923971	0.0496161	M2 TNF-signaling/cell adhesion|0.8072
TNFRSF1B|P20333	blue	0.258938	0.134944	-0.157258	0.271719	0.279381	0.802193	0.473921	0.0203115	0.0748713	M2 TNF-signaling/cell adhesion|0.8022
BTN2A1|Q7KYR7	blue	0.423287	0.326083	0.0108013	0.368525	0.300062	0.798918	0.329357	0.114814	0.0762442	M2 TNF-signaling/cell adhesion|0.7989
TNFRSF1A|P19438	blue	0.282034	0.0344283	0.00336849	0.391099	0.355107	0.798483	0.574572	0.12834	0.139097	M2 TNF-signaling/cell adhesion|0.7985
TGFBR2|P37173	blue	0.411318	0.262466	-0.079327	0.330838	0.261457	0.791759	0.309544	0.0498292	0.0974301	M2 TNF-signaling/cell adhesion|0.7918
CST3|P01034	blue	0.37241	0.0752565	0.00367149	0.281006	0.461593	0.786486	0.535148	0.145985	0.0772769	M2 TNF-signaling/cell adhesion|0.7865
PIK3IP1|Q96FE7	blue	0.473534	0.244915	0.0696838	0.420334	0.243804	0.780464	0.374181	0.0770662	-0.0253472	M2 TNF-signaling/cell adhesion|0.7805
EFCAB14|O75071	blue	0.402198	0.233083	-0.0704206	0.305085	0.340804	0.777532	0.415849	0.108792	0.227326	M2 TNF-signaling/cell adhesion|0.7775
IL18BP|O95998	blue	0.303064	0.241099	-0.0693464	0.318275	0.218606	0.774893	0.451348	0.0599437	0.0411452	M2 TNF-signaling/cell adhesion|0.7749
NBL1|P41271	blue	0.510611	0.33276	0.00184689	0.296655	0.264259	0.771177	0.345944	0.0505961	0.00974187	M2 TNF-signaling/cell adhesion|0.7712
IL10RB|Q08334	blue	0.383109	0.169292	0.0206159	0.469921	0.396173	0.769965	0.477559	0.198132	0.156613	M2 TNF-signaling/cell adhesion|0.77
IFNGR1|P15260	blue	0.460627	0.531527	0.0228679	0.377232	0.0817169	0.762226	0.335543	0.037001	0.141204	M2 TNF-signaling/cell adhesion|0.7622
LTBR|P36941	blue	0.357844	0.313033	0.0817404	0.39658	0.287454	0.759506	0.413992	0.227515	0.160706	M2 TNF-signaling/cell adhesion|0.7595
TNFRSF14|Q92956	blue	0.345575	0.17745	0.0305708	0.319568	0.322373	0.759229	0.460615	0.22388	0.446655	M2 TNF-signaling/cell adhesion|0.7592
CD46|P15529	blue	0.488099	0.396807	0.03148	0.291679	0.203598	0.757645	0.30055	0.0981058	0.379801	M2 TNF-signaling/cell adhesion|0.7576
FSTL3|O95633	blue	0.380427	0.200957	0.0741561	0.425565	0.438964	0.756561	0.497312	0.175128	0.142076	M2 TNF-signaling/cell adhesion|0.7566
LAYN|Q6UX15	blue	0.580713	0.346386	0.0686911	0.299454	0.149983	0.753369	0.182953	-0.0264335	-0.0639191	M2 TNF-signaling/cell adhesion|0.7534
CD55|P08174	blue	0.533116	0.537495	0.108868	0.323081	0.254167	0.75134	0.278945	0.0103145	0.0175888	M2 TNF-signaling/cell adhesion|0.7513
DLL1|O00548	blue	0.421777	0.229828	-0.036123	0.25038	0.249092	0.744375	0.386175	0.0464972	0.157868	M2 TNF-signaling/cell adhesion|0.7444
CKAP4|Q07065	blue	0.426881	0.24458	0.120928	0.350917	0.150357	0.74382	0.298474	0.0755932	0.0566241	M2 TNF-signaling/cell adhesion|0.7438
THBD|P07204	blue	0.449795	0.349682	-0.0622312	0.291618	0.205205	0.743031	0.289142	0.0624653	0.0663067	M2 TNF-signaling/cell adhesion|0.743
IGFBP4|P22692	blue	0.264247	0.0127805	0.0459754	0.255041	0.386362	0.741425	0.488225	0.220422	0.0550474	M2 TNF-signaling/cell adhesion|0.7414
COL6A3|P12111	blue	0.284774	0.196289	-0.0854088	0.414112	0.367487	0.733326	0.406026	0.16167	0.00351213	M2 TNF-signaling/cell adhesion|0.7333
LAIR1|Q6GTX8	blue	0.272648	0.0357043	-0.0809942	0.362641	0.308571	0.732549	0.457111	0.0686339	0.0946395	M2 TNF-signaling/cell adhesion|0.7325
TNFRSF4|P43489	blue	0.301348	0.203391	-0.0814877	0.255049	0.305791	0.730694	0.407017	0.128881	0.0992353	M2 TNF-signaling/cell adhesion|0.7307
JAM2|P57087	blue	0.37915	0.402264	-0.0727805	0.327243	0.237002	0.729343	0.169532	-0.0129546	-0.0412602	M2 TNF-signaling/cell adhesion|0.7293
HAVCR2|Q8TDQ0	blue	0.301579	0.172034	-0.0184996	0.322574	0.247872	0.728812	0.423943	0.0571372	0.0888899	M2 TNF-signaling/cell adhesion|0.7288
TNFRSF21|O75509	blue	0.448768	0.465427	-0.0513748	0.285284	0.25893	0.728205	0.238453	0.136679	0.0645098	M2 TNF-signaling/cell adhesion|0.7282
RELT|Q969Z4	blue	0.226801	0.0294568	0.0173914	0.264446	0.361227	0.727828	0.565939	0.176552	0.10708	M2 TNF-signaling/cell adhesion|0.7278
EPHA2|P29317	blue	0.402873	0.371779	0.0514293	0.29686	0.121882	0.725833	0.352065	0.134326	0.0633939	M2 TNF-signaling/cell adhesion|0.7258
CD59|P13987	blue	0.424525	0.189027	0.101679	0.300139	0.388346	0.724828	0.409446	0.139589	0.0194408	M2 TNF-signaling/cell adhesion|0.7248
IGFBP6|P24592	blue	0.421255	0.179453	0.0779601	0.351168	0.2202	0.724501	0.278698	0.00765967	-0.0617905	M2 TNF-signaling/cell adhesion|0.7245
PTGDS|P41222	blue	0.588964	0.230257	-0.0364804	0.211666	0.254736	0.723537	0.369532	0.0172563	0.021614	M2 TNF-signaling/cell adhesion|0.7235
NPC2|P61916	blue	0.37796	0.172823	-0.0718306	0.235616	0.330644	0.720904	0.502716	0.0288571	0.0852371	M2 TNF-signaling/cell adhesion|0.7209
B4GALT1|P15291	blue	0.279713	0.251474	0.0521415	0.418908	0.405456	0.720823	0.494653	0.275318	0.175614	M2 TNF-signaling/cell adhesion|0.7208
NECTIN2|Q92692	blue	0.439262	0.131805	0.0845504	0.387278	0.313447	0.719942	0.31649	0.128223	0.262777	M2 TNF-signaling/cell adhesion|0.7199
EFNA4|P52798	blue	0.381052	0.17096	0.0198562	0.258271	0.36268	0.716255	0.391517	0.0619106	-0.0100331	M2 TNF-signaling/cell adhesion|0.7163
RGMB|Q6NW40	blue	0.512746	0.549561	0.0421498	0.328022	0.218313	0.714512	0.241415	0.00858479	0.0228373	M2 TNF-signaling/cell adhesion|0.7145
SHISA5|Q8N114	blue	0.324498	-0.0480654	0.0249698	0.248564	0.330165	0.713403	0.558242	0.146496	0.0367958	M2 TNF-signaling/cell adhesion|0.7134
CSF1|P09603	blue	0.275182	0.16426	0.0358648	0.308489	0.38412	0.711666	0.556902	0.0907948	0.0551695	M2 TNF-signaling/cell adhesion|0.7117
EPHB6|O15197	blue	0.655146	0.357715	-0.000458332	0.230153	0.088673	0.707822	0.161365	-0.0926149	-0.00412909	M2 TNF-signaling/cell adhesion|0.7078
CD83|Q01151	blue	0.27461	0.32229	0.0267073	0.247578	0.322601	0.699621	0.41425	0.155577	0.0716155	M2 TNF-signaling/cell adhesion|0.6996
PALM|O75781	blue	0.404924	0.248157	-0.111959	0.382765	0.25894	0.696355	0.25139	-0.0561332	0.0405974	M2 TNF-signaling/cell adhesion|0.6964
HSPG2|P98160	blue	0.378765	0.171297	-0.0961299	0.345711	0.391499	0.694254	0.376115	0.103771	-0.0299976	M2 TNF-signaling/cell adhesion|0.6943
THY1|P04216	blue	0.428957	0.231639	-0.0876723	0.251332	0.381603	0.694083	0.349893	0.0673207	-0.0197057	M2 TNF-signaling/cell adhesion|0.6941
SCARB2|Q14108	blue	0.247953	0.0927047	0.00333379	0.237513	0.371163	0.692716	0.469696	0.132416	0.0495746	M2 TNF-signaling/cell adhesion|0.6927
CD300C|Q08708	blue	0.293147	0.227029	-0.12467	0.263605	0.184916	0.688405	0.378885	0.0650217	0.0913296	M2 TNF-signaling/cell adhesion|0.6884
DSC2|Q02487	blue	0.485949	0.323819	0.118031	0.279754	0.119183	0.687509	0.265694	0.0519565	0.0778442	M2 TNF-signaling/cell adhesion|0.6875
EPHB4|P54760	blue	0.380833	0.300067	-0.000283144	0.273192	0.0106137	0.686846	0.182266	-0.0577252	-0.00737332	M2 TNF-signaling/cell adhesion|0.6868
TNFRSF19|Q9NS68	blue	0.404825	0.25639	0.0415035	0.198667	0.133229	0.68598	0.208648	-0.0289093	-0.0575452	M2 TNF-signaling/cell adhesion|0.686
CD74|P04233	blue	0.155743	0.215793	-0.123004	0.231462	0.33804	0.68403	0.467424	0.042389	0.072119	M2 TNF-signaling/cell adhesion|0.684
NECTIN4|Q96NY8	blue	0.572084	0.299981	-0.00628274	0.211254	0.181625	0.681113	0.16751	-0.0743188	0.0187099	M2 TNF-signaling/cell adhesion|0.6811
GM2A|P17900	blue	0.318036	0.0836442	0.00539145	0.273036	0.255311	0.679	0.416338	0.146395	-0.0696701	M2 TNF-signaling/cell adhesion|0.679
COL15A1|P39059	blue	0.370371	0.226011	0.00375262	0.255175	0.386036	0.678327	0.38813	0.121946	0.0237691	M2 TNF-signaling/cell adhesion|0.6783
CLEC14A|Q86T13	blue	0.356106	0.476993	0.0356641	0.366566	0.128265	0.677731	0.204736	0.0538223	0.0406201	M2 TNF-signaling/cell adhesion|0.6777
TIMP1|P01033	blue	0.243415	0.237531	0.0177862	0.391546	0.408041	0.676276	0.572592	0.217346	0.289655	M2 TNF-signaling/cell adhesion|0.6763
CD27|P26842	blue	0.372905	0.183368	-0.00659719	0.159485	0.136355	0.671476	0.284799	0.150248	0.104317	M2 TNF-signaling/cell adhesion|0.6715
CDH3|P22223	blue	0.491725	0.342081	0.0502538	0.258512	0.203555	0.668443	0.288917	0.0564675	-0.0112929	M2 TNF-signaling/cell adhesion|0.6684
EFEMP1|Q12805	blue	0.439013	0.538292	-0.0241456	0.25857	0.239094	0.662955	0.240596	-0.054624	0.0232068	M2 TNF-signaling/cell adhesion|0.663
PGF|P49763	blue	0.235509	0.180245	0.0106444	0.257619	0.354482	0.661595	0.47922	0.161003	-0.0353905	M2 TNF-signaling/cell adhesion|0.6616
TNFRSF9|Q07011	blue	0.364224	0.221214	-0.160978	0.149816	0.190848	0.65872	0.236563	-0.0394701	0.102196	M2 TNF-signaling/cell adhesion|0.6587
ROR1|Q01973	blue	0.441053	0.474639	-0.0248676	0.32057	0.0897166	0.658654	0.156395	0.0883375	0.0872456	M2 TNF-signaling/cell adhesion|0.6587
CD300A|Q9UGN4	blue	0.20947	0.167627	-0.13881	0.221748	0.237183	0.658715	0.47205	0.154156	0.0640914	M2 TNF-signaling/cell adhesion|0.6587
PLAUR|Q03405	blue	0.118746	0.207409	0.0500177	0.449109	0.303914	0.656672	0.699928	0.339803	0.197575	M2 TNF-signaling/cell adhesion|0.6567
SPON2|Q9BUD6	blue	0.330103	0.0686518	0.0327715	0.182897	0.376981	0.655661	0.315354	0.165006	0.0154649	M2 TNF-signaling/cell adhesion|0.6557
LGALS9|O00182	blue	0.112497	0.0287073	-0.138403	0.315374	0.509306	0.651123	0.524557	0.128166	0.154656	M2 TNF-signaling/cell adhesion|0.6511
OGN|P20774	blue	0.21846	0.0883092	-0.0377743	0.296668	0.263746	0.649325	0.407497	0.123878	0.0430141	M2 TNF-signaling/cell adhesion|0.6493
ZBTB17|Q13105	blue	0.145087	0.122774	-0.020978	0.377198	0.371061	0.649176	0.445975	0.23608	0.230885	M2 TNF-signaling/cell adhesion|0.6492
NCR3LG1|Q68D85	blue	0.479465	0.321648	-0.0573606	0.294059	0.0869032	0.649148	0.276489	-0.0174471	0.140208	M2 TNF-signaling/cell adhesion|0.6491
TNFRSF10B|O14763	blue	0.324688	0.0915199	-0.0649415	0.30312	0.339061	0.649034	0.395462	0.0693852	0.0666859	M2 TNF-signaling/cell adhesion|0.649
NPDC1|Q9NQX5	blue	0.431758	0.0560838	-0.108659	0.265256	0.368562	0.648763	0.474167	0.106834	0.0756248	M2 TNF-signaling/cell adhesion|0.6488
CD300E|Q496F6	blue	0.215712	0.105229	-0.147309	0.275035	0.337689	0.647282	0.441884	0.0204996	0.0378222	M2 TNF-signaling/cell adhesion|0.6473
AGRN|O00468	blue	0.278625	0.168212	0.142668	0.321084	0.47845	0.647127	0.430787	0.174054	0.0275118	M2 TNF-signaling/cell adhesion|0.6471
ESAM|Q96AP7	blue	0.363157	0.326566	0.0888975	0.279886	0.220106	0.646459	0.272636	0.227411	0.377008	M2 TNF-signaling/cell adhesion|0.6465
HNMT|P50135	blue	0.178081	0.142872	-0.0646826	0.461902	0.46706	0.645269	0.468896	0.197248	0.17404	M2 TNF-signaling/cell adhesion|0.6453
PILRA|Q9UKJ1	blue	0.203597	0.0939612	-0.0137922	0.349096	0.384966	0.644733	0.58734	0.134676	0.0927422	M2 TNF-signaling/cell adhesion|0.6447
CFD|P00746	blue	0.332792	0.113889	0.09065	0.278675	0.304152	0.643725	0.392872	0.266838	0.0939158	M2 TNF-signaling/cell adhesion|0.6437
LMNB2|Q03252	blue	0.310174	0.260343	-0.10803	0.403809	0.349713	0.641496	0.468976	0.0469039	0.104584	M2 TNF-signaling/cell adhesion|0.6415
TNFRSF11A|Q9Y6Q6	blue	0.251551	-0.0375067	0.0269479	0.214357	0.315883	0.639698	0.376038	0.110918	0.214118	M2 TNF-signaling/cell adhesion|0.6397
ATRAID|Q6UW56	blue	0.38517	0.209817	-0.0441949	0.407069	0.117126	0.63635	0.293423	0.0100002	0.157926	M2 TNF-signaling/cell adhesion|0.6363
BSG|P35613	blue	0.311658	0.298588	-0.004131	0.305596	0.251153	0.635798	0.209092	-0.0473573	0.057759	M2 TNF-signaling/cell adhesion|0.6358
CLMP|Q9H6B4	blue	0.445059	0.116843	-0.0152824	0.203665	0.366342	0.635002	0.235041	0.0522701	0.0133647	M2 TNF-signaling/cell adhesion|0.635
CD99|P14209	blue	0.368767	0.503813	-0.0202806	0.367706	0.22636	0.634781	0.284654	0.103464	0.232563	M2 TNF-signaling/cell adhesion|0.6348
LY6D|Q14210	blue	0.495342	0.125976	0.0703574	0.270526	0.195643	0.632844	0.282548	0.0727454	0.0548055	M2 TNF-signaling/cell adhesion|0.6328
ACVRL1|P37023	blue	0.282589	0.228657	0.0137313	0.367007	0.117612	0.632379	0.329062	0.0990588	-0.0924439	M2 TNF-signaling/cell adhesion|0.6324
CD93|Q9NPY3	blue	0.388857	0.504714	-0.116133	0.336329	0.0370238	0.629494	0.0898623	-0.0319632	0.0249533	M2 TNF-signaling/cell adhesion|0.6295
COL18A1|P39060	blue	0.316201	0.164229	0.17572	0.219557	0.504901	0.627622	0.548976	0.371018	0.257099	M2 TNF-signaling/cell adhesion|0.6276
XG|P55808	blue	0.317471	0.241889	0.00204288	0.278424	0.304063	0.624552	0.286524	0.08534	0.0162716	M2 TNF-signaling/cell adhesion|0.6246
B2M|P61769	blue	0.314862	0.0530638	0.00850664	0.165173	0.277111	0.619232	0.433205	0.0196415	0.0663731	M2 TNF-signaling/cell adhesion|0.6192
WFDC2|Q14508	blue	0.392655	0.188912	0.158421	0.213775	0.18277	0.619131	0.428943	-0.011692	0.0256106	M2 TNF-signaling/cell adhesion|0.6191
LRP11|Q86VZ4	blue	0.402716	0.249352	0.0643223	0.317811	0.277726	0.61662	0.318458	0.20351	0.103429	M2 TNF-signaling/cell adhesion|0.6166
ADAM22|Q9P0K1	blue	0.437008	0.256568	-0.0465529	0.307119	0.233805	0.615544	0.163379	0.0265322	-0.027862	M2 TNF-signaling/cell adhesion|0.6155
SIRPB1|O00241	blue	0.251184	0.151699	-0.0242695	0.241939	0.215347	0.614654	0.460119	0.125791	0.0770231	M2 TNF-signaling/cell adhesion|0.6147
VWC2|Q2TAL6	blue	0.515475	0.21325	0.0768317	0.217765	0.261224	0.60981	0.269096	-0.0380732	0.0315802	M2 TNF-signaling/cell adhesion|0.6098
CLEC7A|Q9BXN2	blue	0.195816	0.294988	0.0579132	0.264724	0.216416	0.609445	0.346502	0.0790906	0.0488555	M2 TNF-signaling/cell adhesion|0.6094
RNASE6|Q93091	blue	0.343052	0.00191001	0.175753	0.2001	0.277734	0.605119	0.476206	0.101382	0.0176894	M2 TNF-signaling/cell adhesion|0.6051
CCN3|P48745	blue	0.237661	0.258257	0.0285998	0.377244	0.352126	0.605048	0.356424	0.216265	0.0885551	M2 TNF-signaling/cell adhesion|0.605
MATN2|O00339	blue	0.428582	0.580075	0.123539	0.298539	0.231518	0.604969	0.275047	0.162795	0.136921	M2 TNF-signaling/cell adhesion|0.605
CPXM2|Q8N436	blue	0.327539	0.229895	-0.0368214	0.275079	0.463852	0.604563	0.523114	0.297775	0.173037	M2 TNF-signaling/cell adhesion|0.6046
AXL|P30530	blue	0.320638	0.226264	-0.0724339	0.161083	0.11861	0.603033	0.314423	-0.0530092	-0.0254171	M2 TNF-signaling/cell adhesion|0.603
CD79B|P40259	blue	0.238247	0.323014	-0.0518636	0.151045	0.215928	0.597755	0.245104	0.0975841	0.0602814	M2 TNF-signaling/cell adhesion|0.5978
FOLR1|P15328	blue	0.527888	0.445549	0.067443	0.212544	0.167132	0.593586	0.181703	-0.0599545	0.0724875	M2 TNF-signaling/cell adhesion|0.5936
VSIG4|Q9Y279	blue	0.217146	-0.0960622	-0.0651348	0.331256	0.206468	0.592289	0.450927	-0.00335288	0.135785	M2 TNF-signaling/cell adhesion|0.5923
RNASE1|P07998	blue	0.219359	-0.0205964	0.000449179	0.269929	0.218858	0.590321	0.379161	0.121486	-0.0196724	M2 TNF-signaling/cell adhesion|0.5903
PSAP|P07602	blue	0.315635	0.105114	0.0686489	0.152019	0.458252	0.589156	0.568237	0.240449	0.252243	M2 TNF-signaling/cell adhesion|0.5892
CAPG|P40121	blue	0.267549	0.22428	0.0725075	0.333972	0.235271	0.587382	0.414518	0.186138	0.193617	M2 TNF-signaling/cell adhesion|0.5874
PENK|P01210	blue	0.474326	0.12644	-0.0392162	0.326446	0.147448	0.586178	0.299107	0.0110498	0.00875062	M2 TNF-signaling/cell adhesion|0.5862
CD4|P01730	blue	0.243963	0.117281	0.00305328	0.233553	0.442573	0.58587	0.527292	0.243247	0.108647	M2 TNF-signaling/cell adhesion|0.5859
SEMA3F|Q13275	blue	0.118714	-0.00376468	-0.0435111	0.205085	0.451379	0.583634	0.597688	0.099484	0.140591	M2 TNF-signaling/cell adhesion|0.5836
RNF149|Q8NC42	blue	0.348245	0.115709	-0.040962	0.255221	0.195541	0.582267	0.343169	0.0201665	0.124834	M2 TNF-signaling/cell adhesion|0.5823
CCN5|O76076	blue	0.111463	0.306836	-0.0524807	0.246229	0.22551	0.581316	0.416012	0.119012	0.0445408	M2 TNF-signaling/cell adhesion|0.5813
SCARA5|Q6ZMJ2	blue	0.246772	0.377499	-0.0463634	0.321974	0.377477	0.579892	0.319453	0.0901835	0.112322	M2 TNF-signaling/cell adhesion|0.5799
EDA2R|Q9HAV5	blue	0.297259	0.260021	-0.00544544	0.415479	0.174993	0.579278	0.290107	0.0280092	0.179211	M2 TNF-signaling/cell adhesion|0.5793
IFI30|P13284	blue	0.262747	0.195712	-0.100873	0.340276	0.463426	0.578453	0.565193	0.0548576	0.226777	M2 TNF-signaling/cell adhesion|0.5785
INHBB|P09529	blue	0.25358	-0.107681	0.0482162	0.250458	0.207496	0.575526	0.417168	0.154823	0.142023	M2 TNF-signaling/cell adhesion|0.5755
KLK11|Q9UBX7	blue	0.550341	0.46509	0.08885	0.237721	0.241292	0.575071	0.204311	0.0678263	0.1437	M2 TNF-signaling/cell adhesion|0.5751
RNASET2|O00584	blue	0.263023	0.0792843	0.181971	0.0972388	0.33401	0.57487	0.47619	0.287116	0.257637	M2 TNF-signaling/cell adhesion|0.5749
HS6ST2|Q96MM7	blue	0.415384	0.264822	-0.00630889	0.293817	0.138526	0.572299	0.266641	0.038778	0.0411911	M2 TNF-signaling/cell adhesion|0.5723
PDCD1|Q15116	blue	0.270126	0.322886	-0.0802605	0.114597	0.238781	0.572072	0.308932	0.0470961	0.142141	M2 TNF-signaling/cell adhesion|0.5721
GFRA1|P56159	blue	0.36697	0.347188	0.0548414	0.300713	0.233295	0.571462	0.350072	0.104263	0.214863	M2 TNF-signaling/cell adhesion|0.5715
AHNAK|Q09666	blue	0.200732	0.204626	-0.0661497	0.393808	0.312782	0.571167	0.390994	0.0731323	0.063483	M2 TNF-signaling/cell adhesion|0.5712
FOLR2|P14207	blue	0.202411	0.256772	-0.124323	0.316142	0.272175	0.568412	0.306955	0.0652401	0.138367	M2 TNF-signaling/cell adhesion|0.5684
TAFA5|Q7Z5A7	blue	0.50122	0.0442351	0.0796796	0.142879	0.314558	0.566414	0.340938	0.110736	-0.0311944	M2 TNF-signaling/cell adhesion|0.5664
CD300LF|Q8TDQ1	blue	0.221815	0.148892	0.0940931	0.160557	0.234174	0.565952	0.453963	0.112429	0.0292082	M2 TNF-signaling/cell adhesion|0.566
FAM3C|Q92520	blue	0.60246	0.175214	0.131937	0.245125	0.231969	0.564848	0.148126	0.0452756	0.131811	M2 TNF-signaling/cell adhesion|0.5648
FBLN2|P98095	blue	0.231426	0.42021	0.0701131	0.278127	0.31928	0.564469	0.404813	0.0851652	0.0694748	M2 TNF-signaling/cell adhesion|0.5645
CD48|P09326	blue	0.228973	0.386616	-0.223931	0.238058	0.217559	0.563617	0.299246	-0.00146715	0.0703726	M2 TNF-signaling/cell adhesion|0.5636
ADAM8|P78325	blue	0.190392	0.241742	-0.155398	0.128535	0.272751	0.560855	0.463303	0.164587	0.165167	M2 TNF-signaling/cell adhesion|0.5609
SCARF2|Q96GP6	blue	0.380188	0.615476	-0.0387805	0.197724	0.161302	0.559343	0.149972	0.0688675	0.106766	M2 TNF-signaling/cell adhesion|0.5593
CD72|P21854	blue	0.175875	0.228579	-0.083085	0.0948346	0.455797	0.558115	0.410211	0.0694594	0.0579907	M2 TNF-signaling/cell adhesion|0.5581
IL2RA|P01589	blue	0.133574	0.0912322	-0.137692	0.222231	0.0574748	0.558033	0.32428	0.113183	0.0911842	M2 TNF-signaling/cell adhesion|0.558
CHRDL1|Q9BU40	blue	0.337521	0.547955	0.0579158	0.099681	0.282306	0.55713	0.298464	0.0593406	-0.0284893	M2 TNF-signaling/cell adhesion|0.5571
CANT1|Q8WVQ1	blue	0.320175	0.22515	0.0769575	0.156942	0.390941	0.556879	0.536072	0.26541	0.212052	M2 TNF-signaling/cell adhesion|0.5569
ULBP2|Q9BZM5	blue	0.323077	0.185374	0.03169	0.310082	0.239545	0.552418	0.243102	0.122724	0.110787	M2 TNF-signaling/cell adhesion|0.5524
NCR1|O76036	blue	0.12442	0.184113	-0.128878	0.263547	0.135828	0.550377	0.345602	0.0798814	0.0217712	M2 TNF-signaling/cell adhesion|0.5504
FGFR2|P21802	blue	0.463718	0.130663	0.0969818	0.175146	0.521993	0.546618	0.551145	0.262584	0.18142	M2 TNF-signaling/cell adhesion|0.5466
SCRG1|O75711	blue	0.32823	0.182969	-0.0156172	0.220354	0.328287	0.546071	0.389757	0.109897	0.0614051	M2 TNF-signaling/cell adhesion|0.5461
DTX3|Q8N9I9	blue	0.32172	0.417537	-0.0650592	0.292464	0.231783	0.546085	0.379327	0.159898	0.198614	M2 TNF-signaling/cell adhesion|0.5461
TFPI2|P48307	blue	0.264979	0.336367	0.0714229	0.214491	0.385565	0.543667	0.403635	0.196018	0.157418	M2 TNF-signaling/cell adhesion|0.5437
SORCS2|Q96PQ0	blue	0.495161	0.159759	0.143769	0.14224	0.258217	0.541714	0.35084	0.122377	0.0467855	M2 TNF-signaling/cell adhesion|0.5417
SCN4B|Q8IWT1	blue	0.415504	0.308308	0.0096122	0.196649	0.22636	0.53888	0.0953946	-0.110852	-0.0493214	M2 TNF-signaling/cell adhesion|0.5389
ITGA5|P08648	blue	0.204504	0.329376	0.0876497	0.16876	0.576952	0.538677	0.569455	0.269867	0.129884	M2 TNF-signaling/cell adhesion|0.5387
TGOLN2|O43493	blue	0.354038	0.194208	0.0250809	0.166159	0.116454	0.535938	0.160364	-0.0359827	0.067734	M2 TNF-signaling/cell adhesion|0.5359
SMOC2|Q9H3U7	blue	0.199487	0.387863	0.0813712	0.465989	0.353129	0.535836	0.374616	0.232044	0.150735	M2 TNF-signaling/cell adhesion|0.5358
MANSC1|Q9H8J5	blue	0.362915	0.341415	-0.0397926	0.127616	-0.0383469	0.534814	0.25038	-0.0186354	0.149463	M2 TNF-signaling/cell adhesion|0.5348
CD274|Q9NZQ7	blue	0.210221	0.178351	-0.0463924	0.268558	0.17908	0.533948	0.35593	0.0481682	0.256032	M2 TNF-signaling/cell adhesion|0.5339
PILRB|Q9UKJ0	blue	0.158971	0.0305847	-0.00408152	0.29151	0.368777	0.532692	0.513261	0.0937761	0.118593	M2 TNF-signaling/cell adhesion|0.5327
CD99L2|Q8TCZ2	blue	0.362983	0.26913	-0.0394627	0.126683	0.300535	0.532649	0.353384	0.179958	0.307999	M2 TNF-signaling/cell adhesion|0.5326
PALM2|Q8IXS6	blue	0.208904	0.0791807	-0.16169	0.291539	0.47702	0.530706	0.436476	0.168434	0.263468	M2 TNF-signaling/cell adhesion|0.5307
MSR1|P21757	blue	0.15813	0.329031	-0.0124827	0.320822	0.481469	0.528809	0.54082	0.157955	0.0437802	M2 TNF-signaling/cell adhesion|0.5288
IGFBPL1|Q8WX77	blue	0.308303	0.288083	-0.04485	0.184401	0.259426	0.52845	0.27758	0.0908309	0.0703156	M2 TNF-signaling/cell adhesion|0.5285
CA12|O43570	blue	0.357145	0.344156	0.0750486	0.228815	0.0589537	0.528022	0.126183	-0.00613189	0.00182404	M2 TNF-signaling/cell adhesion|0.528
TNF|P01375	blue	0.222903	0.188359	-0.146334	0.134865	0.166694	0.527111	0.446688	0.169896	0.183724	M2 TNF-signaling/cell adhesion|0.5271
GCHFR|P30047	blue	0.184817	0.0908309	0.0920336	0.223067	0.498289	0.527083	0.507371	0.338308	0.14169	M2 TNF-signaling/cell adhesion|0.5271
CRIM1|Q9NZV1	blue	0.261571	0.307349	0.105353	0.285463	0.0776105	0.526756	0.406963	0.177729	-0.0562137	M2 TNF-signaling/cell adhesion|0.5268
LILRB4|Q8NHJ6	blue	0.214738	0.0214534	-0.0251863	0.117694	0.259481	0.526441	0.422739	0.137369	0.0910421	M2 TNF-signaling/cell adhesion|0.5264
SIRPA|P78324	blue	0.260885	0.372413	-0.13927	0.232776	0.127177	0.525094	0.23756	0.0636929	0.0780162	M2 TNF-signaling/cell adhesion|0.5251
FAS|P25445	blue	0.316974	0.252927	-0.064981	0.244694	0.197002	0.525112	0.0408254	-0.0466548	0.00847667	M2 TNF-signaling/cell adhesion|0.5251
TCOF1|Q13428	blue	0.159788	0.0991329	-0.0213657	0.363617	0.428876	0.524994	0.459256	0.170952	0.0913414	M2 TNF-signaling/cell adhesion|0.525
MFAP5|Q13361	blue	0.22002	0.231385	-0.019224	0.300984	0.294133	0.524517	0.225052	0.0615484	-0.0410197	M2 TNF-signaling/cell adhesion|0.5245
CRTAM|O95727	blue	0.252893	0.280832	-0.100726	0.264843	0.168129	0.523152	0.275107	0.0271452	0.0328442	M2 TNF-signaling/cell adhesion|0.5232
QPCT|Q16769	blue	0.256806	0.240126	0.0381237	0.218307	0.217102	0.519826	0.398643	0.163625	0.0713878	M2 TNF-signaling/cell adhesion|0.5198
LCN2|P80188	blue	0.245009	-0.0880711	-0.0619382	0.088819	0.0502776	0.519022	0.473149	0.0662563	0.00202023	M2 TNF-signaling/cell adhesion|0.519
OSCAR|Q8IYS5	blue	0.127565	0.232352	0.0909976	0.208588	0.201673	0.518855	0.382638	-0.00930541	0.111757	M2 TNF-signaling/cell adhesion|0.5189
RSPO3|Q9BXY4	blue	0.235719	0.368065	0.104342	0.281129	0.146895	0.518599	0.323231	0.181159	0.122079	M2 TNF-signaling/cell adhesion|0.5186
TNFRSF13B|O14836	blue	0.134691	0.0909076	-0.0426022	0.173449	0.231755	0.517542	0.269296	0.0732379	0.0257654	M2 TNF-signaling/cell adhesion|0.5175
CD7|P09564	blue	0.218573	0.192748	-0.197637	0.123073	0.142973	0.516992	0.319359	0.068594	0.113985	M2 TNF-signaling/cell adhesion|0.517
TFF3|Q07654	blue	0.438497	0.042197	-0.00293033	0.12445	0.151454	0.516935	0.277975	0.0279897	0.0332768	M2 TNF-signaling/cell adhesion|0.5169
HIP1R|O75146	blue	0.253452	0.207753	0.112359	0.396878	0.377637	0.512531	0.410252	0.301853	0.304947	M2 TNF-signaling/cell adhesion|0.5125
CTSZ|Q9UBR2	blue	0.240147	0.0377196	0.130191	0.150007	0.437933	0.510824	0.314587	0.116391	0.134965	M2 TNF-signaling/cell adhesion|0.5108
SMOC1|Q9H4F8	blue	0.291944	0.23812	0.183071	0.261027	0.474436	0.509939	0.494447	0.251266	0.210987	M2 TNF-signaling/cell adhesion|0.5099
CD5|P06127	blue	0.280448	0.274642	-0.150836	0.0873076	0.150022	0.507786	0.180174	-0.0407318	0.0225614	M2 TNF-signaling/cell adhesion|0.5078
KAZALD1|Q96I82	blue	0.307249	0.367982	0.0867136	0.204078	0.0643751	0.507094	0.20446	0.0678272	-0.0474601	M2 TNF-signaling/cell adhesion|0.5071
HYOU1|Q9Y4L1	blue	0.391579	0.251836	0.0560014	0.162738	0.0758181	0.507081	0.202505	0.205911	0.284385	M2 TNF-signaling/cell adhesion|0.5071
CRHBP|P24387	blue	0.322212	0.144814	0.0378764	0.194309	0.335027	0.505783	0.277244	0.190935	0.185481	M2 TNF-signaling/cell adhesion|0.5058
ADGRE2|Q9UHX3	blue	0.207802	0.36549	-0.0466237	0.200233	0.233406	0.505177	0.407249	-0.000697237	-0.0858501	M2 TNF-signaling/cell adhesion|0.5052
EDNRB|P24530	blue	0.30238	0.055139	0.117228	0.204763	0.209617	0.501839	0.322449	0.232214	0.137936	M2 TNF-signaling/cell adhesion|0.5018
STC2|O76061	blue	0.208929	0.243935	0.129976	0.156966	0.225867	0.500421	0.439689	0.125627	0.019834	M2 TNF-signaling/cell adhesion|0.5004
CD302|Q8IX05	blue	0.346944	0.0168373	0.013187	0.204902	0.182154	0.499788	0.381489	0.102349	-0.095104	M2 TNF-signaling/cell adhesion|0.4998
GFRA2|O00451	blue	0.351685	0.299416	-0.101024	0.141646	0.0620239	0.49889	0.207565	0.0377617	-0.0330321	M2 TNF-signaling/cell adhesion|0.4989
ART3|Q13508	blue	0.537266	0.331776	0.0448471	0.10268	-0.0484396	0.498866	0.0183887	-0.186211	-0.0448937	M2 TNF-signaling/cell adhesion|0.4989
IL12B|P29460	blue	0.100167	0.116184	0.0215708	0.206806	0.473769	0.498813	0.460853	0.203059	0.144794	M2 TNF-signaling/cell adhesion|0.4988
CRLF1|O75462	blue	0.145406	0.220075	0.05462	0.23295	0.359754	0.498346	0.517825	0.227122	0.131178	M2 TNF-signaling/cell adhesion|0.4983
CD38|P28907	blue	0.209589	0.156026	-0.0135244	0.187172	0.361512	0.497258	0.381168	0.108895	0.0803932	M2 TNF-signaling/cell adhesion|0.4973
ADGRE5|P48960	blue	0.21342	0.391822	-0.0122092	0.187566	0.228771	0.49656	0.375187	-0.0198919	-0.1002	M2 TNF-signaling/cell adhesion|0.4966
LRRC25|Q8N386	blue	0.194502	0.35417	-0.189243	0.113531	0.290054	0.496519	0.346868	0.0546502	0.068295	M2 TNF-signaling/cell adhesion|0.4965
EPHA1|P21709	blue	0.381266	-0.0295103	0.00991456	0.252719	0.387106	0.496017	0.187279	0.0627091	0.119762	M2 TNF-signaling/cell adhesion|0.496
CCN4|O95388	blue	0.28648	0.211521	-0.092076	0.193228	0.280657	0.495636	0.269319	0.0938574	0.243403	M2 TNF-signaling/cell adhesion|0.4956
IL16|Q14005	blue	0.185548	0.19964	-0.0684098	0.152656	0.357306	0.494997	0.430176	0.238662	0.0179543	M2 TNF-signaling/cell adhesion|0.495
CLEC1A|Q8NC01	blue	0.174116	0.220316	-0.087761	0.241422	0.0112923	0.49481	0.17234	-0.0557359	0.0721433	M2 TNF-signaling/cell adhesion|0.4948
IL12A_IL12B|P29459_P29460	blue	0.0725092	0.115128	0.0247529	0.224214	0.448059	0.494502	0.479517	0.209899	0.118189	M2 TNF-signaling/cell adhesion|0.4945
PRND|Q9UKY0	blue	0.309698	0.297991	-0.0629282	0.230904	0.199326	0.494224	0.190498	0.0616384	0.0293963	M2 TNF-signaling/cell adhesion|0.4942
ICAM1|P05362	blue	0.189229	0.339187	0.0309359	0.182801	0.441803	0.493927	0.505914	0.11335	0.141638	M2 TNF-signaling/cell adhesion|0.4939
PBXIP1|Q96AQ6	blue	0.17007	0.250284	0.030947	0.40871	0.319865	0.493796	0.310219	0.104804	0.113387	M2 TNF-signaling/cell adhesion|0.4938
ADAM9|Q13443	blue	0.356994	0.148656	-0.0385409	0.375533	0.0740404	0.493662	0.240968	0.0589894	0.0711285	M2 TNF-signaling/cell adhesion|0.4937
CD80|P33681	blue	0.0875245	0.352119	-0.0261371	0.152698	0.305247	0.488698	0.431107	0.118425	0.108442	M2 TNF-signaling/cell adhesion|0.4887
PTPRC|P08575	blue	0.120421	0.430079	-0.172358	0.194901	0.269777	0.488287	0.358778	0.0976287	0.0818531	M2 TNF-signaling/cell adhesion|0.4883
CD28|P10747	blue	0.173916	0.317652	-0.220911	0.153246	0.378778	0.48753	0.384644	0.149209	0.0786116	M2 TNF-signaling/cell adhesion|0.4875
SIGLEC6|O43699	blue	0.189979	0.371049	-0.0612706	0.0306543	0.150622	0.48595	0.261277	0.0466038	0.0136876	M2 TNF-signaling/cell adhesion|0.4859
TNFRSF8|P28908	blue	0.221331	0.259554	-0.0509486	0.034429	0.168625	0.484705	0.218729	-0.0677933	0.179851	M2 TNF-signaling/cell adhesion|0.4847
SERPINF1|P36955	blue	0.20307	0.0331466	0.0604436	0.25631	0.398995	0.48457	0.336871	0.161422	0.0467772	M2 TNF-signaling/cell adhesion|0.4846
KLK8|O60259	blue	0.452082	0.252777	-0.0225684	0.271172	0.147879	0.484477	0.0670387	-0.0125767	-0.0306851	M2 TNF-signaling/cell adhesion|0.4845
ADM|P35318	blue	0.170907	-0.226715	-0.0800509	0.184197	0.315703	0.482306	0.433983	0.107309	-0.172185	M2 TNF-signaling/cell adhesion|0.4823
KLRB1|Q12918	blue	0.267467	0.0791361	0.0415064	0.114209	0.369548	0.482119	0.292934	0.100287	0.115839	M2 TNF-signaling/cell adhesion|0.4821
TNFRSF12A|Q9NP84	blue	0.346753	0.108605	0.0753249	0.276767	0.217514	0.48193	0.294813	0.164228	-0.0220652	M2 TNF-signaling/cell adhesion|0.4819
ADAMTS15|Q8TE58	blue	0.257112	0.284204	0.0689628	0.0916723	0.408411	0.480858	0.378446	0.183036	0.00363285	M2 TNF-signaling/cell adhesion|0.4809
SFRP4|Q6FHJ7	blue	0.145931	0.376037	-0.0904776	0.314475	0.369805	0.48019	0.21942	0.0581649	0.000836268	M2 TNF-signaling/cell adhesion|0.4802
TNFRSF6B|O95407	blue	0.242638	0.138693	-0.0092752	0.255192	0.308555	0.478139	0.377153	0.0324969	0.0511609	M2 TNF-signaling/cell adhesion|0.4781
BLNK|Q8WV28	blue	0.171832	0.224766	-0.126387	0.260794	0.295942	0.476132	0.421293	0.193556	0.22312	M2 TNF-signaling/cell adhesion|0.4761
DPT|Q07507	blue	0.214057	0.320172	0.1051	0.175167	0.485103	0.47116	0.386363	0.15262	0.122353	M2 TNF-signaling/cell adhesion|0.4712
SDC1|P18827	blue	0.29158	0.346728	0.102843	0.3048	0.134388	0.467356	0.172377	0.0202975	0.132875	M2 TNF-signaling/cell adhesion|0.4674
PSAPL1|Q6NUJ1	blue	0.408748	0.123233	-0.028223	0.361171	0.139104	0.467232	0.143879	0.060023	0.0736761	M2 TNF-signaling/cell adhesion|0.4672
ADGRE1|Q14246	blue	0.166787	0.270494	-0.179581	0.251997	0.345156	0.467123	0.32828	0.0750938	0.147846	M2 TNF-signaling/cell adhesion|0.4671
CDNF|Q49AH0	blue	0.401454	0.304961	0.0743219	0.252716	0.146021	0.466331	0.188234	0.0131742	0.114975	M2 TNF-signaling/cell adhesion|0.4663
LILRA2|Q8N149	blue	0.104463	0.326505	-0.0411412	0.225533	0.426521	0.464817	0.468018	0.150918	0.166245	M2 TNF-signaling/cell adhesion|0.4648
VSIG2|Q96IQ7	blue	0.397295	0.224499	-0.000521509	0.118921	0.0920811	0.464241	0.254535	-0.0408198	0.118179	M2 TNF-signaling/cell adhesion|0.4642
TIE1|P35590	blue	0.233668	0.358709	0.0558435	0.232985	0.274559	0.461448	0.326856	0.216242	0.0998798	M2 TNF-signaling/cell adhesion|0.4614
GPR37|O15354	blue	0.221476	0.0446443	0.104977	0.0924148	0.37041	0.461315	0.392365	0.10069	0.14869	M2 TNF-signaling/cell adhesion|0.4613
VCAM1|P19320	blue	0.1661	0.314402	-0.0859912	0.0559111	0.0713059	0.460667	0.295864	-0.039367	-0.12059	M2 TNF-signaling/cell adhesion|0.4607
TREM2|Q9NZC2	blue	0.212293	0.35972	0.0059033	0.321187	0.220785	0.458901	0.3148	-0.00662222	0.0266273	M2 TNF-signaling/cell adhesion|0.4589
CLEC12A|Q5QGZ9	blue	0.0709389	0.141047	-0.109528	0.167093	0.339931	0.456665	0.37195	0.131303	0.0280892	M2 TNF-signaling/cell adhesion|0.4567
MILR1|Q7Z6M3	blue	0.138979	0.27506	-0.0203135	0.137506	0.324955	0.455866	0.330438	0.207276	0.0221591	M2 TNF-signaling/cell adhesion|0.4559
LAMA4|Q16363	blue	0.227112	0.411733	0.134808	0.275179	0.292945	0.454387	0.247375	0.348278	0.320212	M2 TNF-signaling/cell adhesion|0.4544
GIPC2|Q8TF65	blue	0.175127	0.0378858	0.0651823	0.370566	0.435583	0.451081	0.446554	0.368471	0.306877	M2 TNF-signaling/cell adhesion|0.4511
BAG3|O95817	blue	0.227429	0.350288	-0.0730945	0.478572	0.0696927	0.45101	0.0544613	-0.0591093	-0.0150542	M2 TNF-signaling/cell adhesion|0.451
SIGLEC1|Q9BZZ2	blue	0.120319	0.215975	-0.024965	0.177045	0.441843	0.450885	0.461232	0.0505558	0.0749597	M2 TNF-signaling/cell adhesion|0.4509
SETMAR|Q53H47	blue	0.164402	0.26375	0.00458361	0.360198	0.296917	0.450705	0.37892	0.158665	0.262047	M2 TNF-signaling/cell adhesion|0.4507
POLR2F|P61218	blue	0.189114	0.104703	6.11786e-05	0.284612	0.379931	0.45029	0.463561	0.203523	0.249778	M2 TNF-signaling/cell adhesion|0.4503
CD244|Q9BZW8	blue	0.191055	0.454073	-0.0128445	0.103932	0.196804	0.44819	0.304264	0.197966	0.273629	M2 TNF-signaling/cell adhesion|0.4482
SLITRK2|Q9H156	blue	0.201115	0.27894	-0.0525064	0.148136	0.139209	0.447704	0.297891	0.00209977	0.0374544	M2 TNF-signaling/cell adhesion|0.4477
NPPC|P23582	blue	0.48888	0.181513	0.122649	0.179433	0.449247	0.447701	0.348266	0.16778	0.0698814	M2 TNF-signaling/cell adhesion|0.4477
NRP2|O60462	blue	0.213686	0.421753	0.10209	0.158864	0.139733	0.44641	0.339667	0.11673	0.102208	M2 TNF-signaling/cell adhesion|0.4464
VEGFB|P49765	blue	0.11008	0.111857	0.00147141	0.158531	0.34824	0.443827	0.512137	0.380608	0.066792	M2 TNF-signaling/cell adhesion|0.4438
TGFBR3|Q03167	blue	0.372761	0.400024	0.195478	0.111331	-0.0901091	0.442431	-0.0586939	0.0207544	-0.0933269	M2 TNF-signaling/cell adhesion|0.4424
CLSTN3|Q9BQT9	blue	0.114748	0.377532	-0.0921028	0.386793	0.317015	0.441429	0.242819	0.094038	0.133276	M2 TNF-signaling/cell adhesion|0.4414
EFHD1|Q9BUP0	blue	0.316532	0.169842	0.0351671	0.35214	0.120844	0.440928	0.280622	-0.0248597	-0.0813929	M2 TNF-signaling/cell adhesion|0.4409
FCAMR|Q8WWV6	blue	0.112089	0.0746555	0.0239895	0.109646	0.4688	0.440831	0.386364	0.0453355	0.0879021	M2 TNF-signaling/cell adhesion|0.4408
IL4R|P24394	blue	0.258483	0.192617	-0.0283638	0.227096	0.0601008	0.440646	0.219239	0.0353673	0.0587735	M2 TNF-signaling/cell adhesion|0.4406
TREML2|Q5T2D2	blue	0.106689	0.196909	-0.0181826	0.0876009	0.11213	0.440254	0.242876	0.192407	0.284071	M2 TNF-signaling/cell adhesion|0.4403
IGFBP7|Q16270	blue	0.202167	0.439979	0.22738	0.212358	0.176995	0.439577	0.232937	0.110966	-0.0659676	M2 TNF-signaling/cell adhesion|0.4396
NOMO1|Q15155	blue	0.160976	0.236028	0.118049	0.250098	0.529034	0.438772	0.45064	0.258415	0.18035	M2 TNF-signaling/cell adhesion|0.4388
CD163|Q86VB7	blue	0.134326	0.355479	-0.0147893	0.201735	0.402241	0.438536	0.391507	0.0930338	0.0436591	M2 TNF-signaling/cell adhesion|0.4385
PRSS8|Q16651	blue	0.258081	0.152498	0.0482394	0.288863	0.482464	0.438328	0.372008	0.138021	0.156542	M2 TNF-signaling/cell adhesion|0.4383
CSF1R|P07333	blue	0.121126	0.398424	-0.0360222	0.113042	0.293527	0.437524	0.280213	0.0263613	-0.00802845	M2 TNF-signaling/cell adhesion|0.4375
SUSD5|O60279	blue	0.352022	0.272326	-0.0564561	0.250254	-0.096967	0.435227	0.071449	-0.0544591	0.0551595	M2 TNF-signaling/cell adhesion|0.4352
ASGR1|P07306	blue	0.199839	-0.115439	-0.0299079	0.2273	0.467686	0.43497	0.378497	0.185901	0.0696742	M2 TNF-signaling/cell adhesion|0.435
VASN|Q6EMK4	blue	0.34638	0.334545	-0.10922	0.238926	-0.036558	0.434442	-0.0295469	-0.117753	0.0246867	M2 TNF-signaling/cell adhesion|0.4344
SERPINB8|P50452	blue	0.234944	0.156566	0.0411602	0.321871	0.182698	0.433125	0.410289	0.0373723	0.135052	M2 TNF-signaling/cell adhesion|0.4331
RETN|Q9HD89	blue	0.173167	-0.154258	0.0457914	-0.0116674	0.131519	0.432769	0.452588	0.109193	0.0187113	M2 TNF-signaling/cell adhesion|0.4328
AMBP|P02760	blue	0.362563	0.0739606	0.145668	0.174123	0.153143	0.430475	0.218248	0.0866643	0.134898	M2 TNF-signaling/cell adhesion|0.4305
GGT5|P36269	blue	0.23863	0.328811	0.107412	0.242859	0.109891	0.429964	0.25727	0.0297983	0.0813513	M2 TNF-signaling/cell adhesion|0.43
ADA2|Q9NZK5	blue	0.0708929	0.239958	-0.110401	0.11162	0.365358	0.429794	0.456205	0.0932514	0.017792	M2 TNF-signaling/cell adhesion|0.4298
CD86|P42081	blue	0.159488	0.491036	-0.165178	0.174812	0.24946	0.429503	0.269891	-0.00901383	0.0981123	M2 TNF-signaling/cell adhesion|0.4295
VMO1|Q7Z5L0	blue	0.260662	0.283809	-0.0906056	0.13969	0.318429	0.428921	0.233548	0.0563842	0.00191186	M2 TNF-signaling/cell adhesion|0.4289
USP28|Q96RU2	blue	0.159717	0.185468	-0.135021	0.368738	0.174424	0.428507	0.320473	0.123723	0.0825674	M2 TNF-signaling/cell adhesion|0.4285
MANSC4|A6NHS7	blue	0.345933	0.181358	-0.063123	0.165092	0.179847	0.428408	0.162012	0.00973928	0.194899	M2 TNF-signaling/cell adhesion|0.4284
BMPER|Q8N8U9	blue	0.203104	0.384136	0.0397906	0.152157	0.408082	0.427495	0.451028	0.118866	0.172796	M2 TNF-signaling/cell adhesion|0.4275
PRG2|P13727	blue	0.117046	0.0197837	-0.215443	0.180803	0.0540908	0.422691	0.34607	0.0170183	0.132571	M2 TNF-signaling/cell adhesion|0.4227
EPS8L2|Q9H6S3	blue	0.407313	0.331964	0.0500553	0.217655	0.276265	0.422714	0.0987445	-0.0338307	-0.0361076	M2 TNF-signaling/cell adhesion|0.4227
CD300LG|Q6UXG3	blue	0.334554	0.396508	-0.0603019	0.20473	-0.0891847	0.42258	-0.018329	-0.0392379	-0.00957673	M2 TNF-signaling/cell adhesion|0.4226
FABP4|P15090	blue	0.0628532	-0.172515	-0.140516	0.253338	0.4489	0.421893	0.397296	0.150338	-0.0291407	M2 TNF-signaling/cell adhesion|0.4219
CLEC5A|Q9NY25	blue	0.223543	0.195915	0.07088	0.264053	0.027393	0.420815	0.416837	0.148654	0.0937196	M2 TNF-signaling/cell adhesion|0.4208
LGALS1|P09382	blue	0.121302	-0.0325475	0.00486303	0.351025	0.340419	0.419837	0.381492	0.123565	0.324294	M2 TNF-signaling/cell adhesion|0.4198
LILRB2|Q8N423	blue	0.185278	0.252906	0.10601	0.131456	0.228941	0.419358	0.2853	0.0614122	-0.00414456	M2 TNF-signaling/cell adhesion|0.4194
SIGLEC10|Q96LC7	blue	0.0224276	0.229071	-0.154228	0.06398	0.279986	0.4191	0.329728	0.106999	0.0321703	M2 TNF-signaling/cell adhesion|0.4191
BCAM|P50895	blue	0.253024	0.42115	0.213543	0.257008	0.146975	0.418727	0.285804	0.115941	-0.111361	M2 TNF-signaling/cell adhesion|0.4187
ATP6AP2|O75787	blue	0.232603	0.111545	-0.0361783	0.2801	0.303398	0.418275	0.325236	0.117768	0.0624272	M2 TNF-signaling/cell adhesion|0.4183
CX3CL1|P78423	blue	0.237257	0.352552	-0.125714	0.220931	-0.105758	0.418215	0.0708667	-0.102499	0.0946803	M2 TNF-signaling/cell adhesion|0.4182
ZHX2|Q9Y6X8	blue	0.152072	0.189915	0.0363757	0.221835	0.278412	0.417527	0.366134	0.238073	0.230327	M2 TNF-signaling/cell adhesion|0.4175
RTN4R|Q9BZR6	blue	0.199206	-0.0940494	0.0400751	0.24552	0.32549	0.417159	0.301076	0.0994533	0.0292036	M2 TNF-signaling/cell adhesion|0.4172
DRAXIN|Q8NBI3	blue	0.327874	0.270111	0.0277341	0.159535	0.339794	0.415269	0.206851	0.0294121	0.00882901	M2 TNF-signaling/cell adhesion|0.4153
IDO1|P14902	blue	0.0274433	0.113305	-0.146625	0.224191	0.410968	0.414601	0.37682	0.0684656	0.128719	M2 TNF-signaling/cell adhesion|0.4146
DDR1|Q08345	blue	0.280101	0.476414	0.165497	0.241292	0.352231	0.414257	0.270082	0.130172	0.0772733	M2 TNF-signaling/cell adhesion|0.4143
PDCD1LG2|Q9BQ51	blue	0.175903	0.334861	-0.0700658	0.15041	0.0851581	0.412926	0.314383	0.105135	0.123373	M2 TNF-signaling/cell adhesion|0.4129
LYVE1|Q9Y5Y7	blue	0.212714	0.266868	0.118775	0.13384	0.163724	0.412149	0.210456	0.11691	-0.00368201	M2 TNF-signaling/cell adhesion|0.4121
SLURP1|P55000	blue	0.337814	-0.0507646	0.0199807	0.319492	0.155068	0.410384	0.209474	-0.00155638	-0.0437176	M2 TNF-signaling/cell adhesion|0.4104
ANGPTL3|Q9Y5C1	blue	0.209383	0.273244	0.0959094	0.10507	0.255612	0.40843	0.227087	0.0854518	0.0545572	M2 TNF-signaling/cell adhesion|0.4084
CTSS|P25774	blue	0.159779	0.106714	0.0468961	0.0332476	0.392448	0.407888	0.433724	0.181252	0.112189	M2 TNF-signaling/cell adhesion|0.4079
CCER2|I3L3R5	blue	0.376158	0.0737227	0.161409	0.0572413	0.204335	0.407578	0.250617	0.112306	-0.029464	M2 TNF-signaling/cell adhesion|0.4076
GRN|P28799	blue	0.235283	0.13538	0.0976692	0.0809363	0.398423	0.40546	0.33565	0.213805	0.144317	M2 TNF-signaling/cell adhesion|0.4055
SIGLEC7|Q9Y286	blue	0.0204399	0.328196	0.0353717	0.0870872	0.491776	0.403142	0.426745	0.234214	0.10123	M2 TNF-signaling/cell adhesion|0.4031
CYTL1|Q9NRR1	blue	0.315471	0.0608442	0.107434	0.135289	0.0893208	0.403037	0.217542	0.0512055	-0.0351347	M2 TNF-signaling/cell adhesion|0.403
MEPE|Q9NQ76	blue	0.325678	0.123889	-0.0277535	0.140183	0.156487	0.401457	0.160682	-0.0273238	-0.0450013	M2 TNF-signaling/cell adhesion|0.4015
CRIP2|P52943	blue	0.159185	0.155657	-0.0737786	0.278523	0.355072	0.399027	0.321861	0.149728	0.0140511	M2 TNF-signaling/cell adhesion|0.399
PRSS22|Q9GZN4	blue	0.374563	0.427224	0.315092	0.182431	0.277802	0.39799	0.275548	0.143076	0.140591	M2 TNF-signaling/cell adhesion|0.398
STC1|P52823	blue	0.114558	0.15818	0.148532	0.250855	0.431083	0.397726	0.463163	0.235102	-0.04847	M2 TNF-signaling/cell adhesion|0.3977
SLC39A14|Q15043	blue	0.377312	0.243998	0.0612805	0.110908	0.138497	0.397398	0.254245	-0.028449	0.170692	M2 TNF-signaling/cell adhesion|0.3974
PRSS27|Q9BQR3	blue	0.426283	0.313716	0.0899006	0.107801	0.0416568	0.397128	0.106565	0.0309596	0.0833507	M2 TNF-signaling/cell adhesion|0.3971
CR2|P20023	blue	0.202345	0.229991	-0.0366559	0.191359	0.210941	0.395695	0.206597	-0.00294996	-0.0600284	M2 TNF-signaling/cell adhesion|0.3957
CXCL16|Q9H2A7	blue	0.282054	0.223458	0.044711	0.153038	0.295517	0.394268	0.27783	0.0086961	-0.0451136	M2 TNF-signaling/cell adhesion|0.3943
IL19|Q9UHD0	blue	0.22285	-0.0452098	0.0251086	0.142703	0.241747	0.394074	0.33945	0.0888759	0.0967166	M2 TNF-signaling/cell adhesion|0.3941
CD160|O95971	blue	0.166972	0.0918177	-0.207576	0.0514477	0.174535	0.393618	0.187414	0.112605	0.0617771	M2 TNF-signaling/cell adhesion|0.3936
ADAMTS16|Q8TE57	blue	0.163394	0.296518	-0.00994426	0.147914	0.124383	0.392762	0.151615	0.0253024	0.13043	M2 TNF-signaling/cell adhesion|0.3928
WNT9A|O14904	blue	0.302446	0.284327	0.131768	0.196303	-0.0295104	0.392348	0.273733	0.0281445	-0.0337327	M2 TNF-signaling/cell adhesion|0.3923
MARCO|Q9UEW3	blue	0.307167	0.326628	0.065779	0.1116	0.456521	0.389674	0.287075	0.0247243	0.143777	M2 TNF-signaling/cell adhesion|0.3897
TYRO3|Q06418	blue	0.23333	0.437902	-0.121155	0.159741	0.0406442	0.389494	0.167802	0.0863568	0.133734	M2 TNF-signaling/cell adhesion|0.3895
ASGR2|P07307	blue	0.386214	0.0496943	0.101386	0.122891	0.0827425	0.389095	0.208201	0.114059	0.185353	M2 TNF-signaling/cell adhesion|0.3891
SCGB1A1|P11684	blue	0.290577	0.21026	-0.0383916	0.130023	0.123263	0.388044	0.228456	0.144894	-0.000153742	M2 TNF-signaling/cell adhesion|0.388
GDF15|Q99988	blue	0.122034	0.112697	0.174648	0.245086	0.331103	0.387131	0.402517	0.127103	-0.00114735	M2 TNF-signaling/cell adhesion|0.3871
DPEP2|Q9H4A9	blue	0.115275	0.298046	0.0582153	0.252458	0.223187	0.384265	0.389741	0.237182	0.258326	M2 TNF-signaling/cell adhesion|0.3843
CD14|P08571	blue	0.241014	0.174675	0.018752	0.00277262	0.251076	0.383763	0.357704	0.0188516	0.27148	M2 TNF-signaling/cell adhesion|0.3838
CR1|P17927	blue	0.20455	0.370614	-0.0578126	0.140429	0.201822	0.383189	0.315785	0.120853	0.0440854	M2 TNF-signaling/cell adhesion|0.3832
BTN3A2|P78410	blue	0.227415	0.0338609	-0.0265177	0.173622	0.171609	0.382544	0.293688	0.131297	0.223876	M2 TNF-signaling/cell adhesion|0.3825
FSTL1|Q12841	blue	0.116818	0.370399	-0.0570572	0.248152	0.167397	0.381897	0.176197	0.0321652	0.0468162	M2 TNF-signaling/cell adhesion|0.3819
SLITRK6|Q9H5Y7	blue	0.402301	0.213246	0.124234	0.14991	0.016402	0.381152	0.0189364	-0.0323526	0.0420135	M2 TNF-signaling/cell adhesion|0.3812
CLC|Q05315	blue	0.229559	0.128484	-0.270216	0.141484	0.185409	0.380936	0.194623	0.0630769	0.0721192	M2 TNF-signaling/cell adhesion|0.3809
LGALS7_LGALS7B|P47929	blue	0.416697	0.20913	0.106682	0.216711	0.236414	0.379495	0.220848	-0.0141727	0.000839427	M2 TNF-signaling/cell adhesion|0.3795
LTBP3|Q9NS15	blue	0.208226	0.263228	-0.0965016	0.11166	0.150014	0.378729	0.275153	0.107689	0.122249	M2 TNF-signaling/cell adhesion|0.3787
PCDH17|O14917	blue	0.098615	0.256712	0.037891	0.107055	0.195431	0.378726	0.279172	0.120688	-0.0391116	M2 TNF-signaling/cell adhesion|0.3787
BTNL10|A8MVZ5	blue	0.213407	0.157466	0.0537698	0.197656	0.275562	0.377884	0.232075	0.0806612	0.0638998	M2 TNF-signaling/cell adhesion|0.3779
CDH1|P12830	blue	0.39762	0.342066	0.0588929	0.183974	0.248675	0.376663	0.0771304	0.00520726	0.111537	M2 TNF-signaling/cell adhesion|0.3767
IL6R|P08887	blue	0.212432	0.192384	0.006008	0.0485644	0.104545	0.375775	0.239446	0.00487243	0.226479	M2 TNF-signaling/cell adhesion|0.3758
RNASE10|Q5GAN6	blue	0.206983	0.0585981	0.0784413	0.23501	0.170778	0.375268	0.242242	0.168672	0.000648319	M2 TNF-signaling/cell adhesion|0.3753
DIPK2B|Q9H7Y0	blue	0.364426	0.450843	0.120162	0.138794	0.358701	0.374778	0.241482	0.158504	0.0476315	M2 TNF-signaling/cell adhesion|0.3748
DSCAM|O60469	blue	0.263827	0.223013	-0.00488336	0.0459121	0.319185	0.374753	0.287779	0.07327	0.0293161	M2 TNF-signaling/cell adhesion|0.3748
TNFSF10|P50591	blue	0.307361	0.200528	-0.0826625	0.0766738	0.280754	0.373465	0.38036	0.083532	0.206758	M2 TNF-signaling/cell adhesion|0.3735
IFNAR1|P17181	blue	0.270622	0.329575	-0.0412872	0.139898	0.178708	0.373447	0.145876	0.0671152	0.292173	M2 TNF-signaling/cell adhesion|0.3734
SLAMF8|Q9P0V8	blue	0.0694887	0.069545	-0.0691711	0.125428	0.259937	0.373001	0.35232	0.0601913	0.00854103	M2 TNF-signaling/cell adhesion|0.373
EDN1|P05305	blue	0.159446	0.0387412	0.0566104	0.425529	0.201941	0.371925	0.360663	0.144064	-0.0430798	M2 TNF-signaling/cell adhesion|0.3719
GALNT3|Q14435	blue	0.138973	0.116398	0.146344	0.108412	0.201282	0.370706	0.336467	0.145366	0.0217349	M2 TNF-signaling/cell adhesion|0.3707
CD200R1|Q8TD46	blue	0.176597	0.29746	-0.187882	0.104794	0.101715	0.370373	0.0815511	-0.113343	0.0943223	M2 TNF-signaling/cell adhesion|0.3704
LAMP3|Q9UQV4	blue	0.194407	0.299418	0.0718372	0.14055	0.171559	0.369681	0.270443	-0.0117157	0.120944	M2 TNF-signaling/cell adhesion|0.3697
IL13RA1|P78552	blue	0.168937	0.152583	0.113237	0.103816	0.373055	0.369624	0.302176	0.0631184	0.124462	M2 TNF-signaling/cell adhesion|0.3696
TNFRSF10A|O00220	blue	0.289372	0.0910511	0.0712541	0.050851	0.369286	0.369291	0.251767	0.146816	-0.00614746	M2 TNF-signaling/cell adhesion|0.3693
GCNT1|Q02742	blue	0.0608092	0.176182	-0.154541	0.120244	0.198191	0.368902	0.345333	0.00764686	0.054041	M2 TNF-signaling/cell adhesion|0.3689
FGF23|Q9GZV9	blue	0.0409056	0.0987953	0.0644969	0.260614	0.419941	0.368544	0.410637	0.333592	0.117386	M2 TNF-signaling/cell adhesion|0.3685
NRCAM|Q92823	blue	0.372515	0.390417	0.0777507	0.136186	0.353826	0.368529	0.284238	0.0841003	0.0506932	M2 TNF-signaling/cell adhesion|0.3685
ITGBL1|O95965	blue	0.0782868	0.278292	0.220365	0.107063	0.464046	0.366539	0.391054	0.282598	0.129427	M2 TNF-signaling/cell adhesion|0.3665
STAB2|Q8WWQ8	blue	0.0517182	0.185052	-0.0829097	0.329078	0.391383	0.365753	0.362721	0.185025	0.229005	M2 TNF-signaling/cell adhesion|0.3658
HS6ST1|O60243	blue	0.16455	0.389193	0.101587	0.0829636	0.287169	0.36463	0.365646	0.147883	0.0384115	M2 TNF-signaling/cell adhesion|0.3646
ICAM3|P32942	blue	0.0929704	0.434724	-0.110447	0.129609	0.141291	0.363373	0.187361	0.0256268	0.0375665	M2 TNF-signaling/cell adhesion|0.3634
CDCP1|Q9H5V8	blue	0.0933517	0.358732	-0.0460103	0.291124	0.317714	0.36272	0.367938	0.0581682	0.0872899	M2 TNF-signaling/cell adhesion|0.3627
KLRK1|P26718	blue	0.3036	0.336431	-0.0887558	0.117527	0.0369247	0.362214	0.117108	0.0194043	0.00618563	M2 TNF-signaling/cell adhesion|0.3622
S100P|P25815	blue	0.133943	0.0825567	-0.0831582	0.168406	0.140565	0.361776	0.378092	0.0212062	0.133226	M2 TNF-signaling/cell adhesion|0.3618
NOTCH2|Q04721	blue	0.307093	0.426734	0.0121871	0.108258	0.125049	0.359299	0.145709	0.0574281	0.0510092	M2 TNF-signaling/cell adhesion|0.3593
IL1R1|P14778	blue	0.255918	0.301223	0.0473598	0.116034	0.0954717	0.357896	0.149592	-0.0130768	0.123418	M2 TNF-signaling/cell adhesion|0.3579
FNDC1|Q4ZHG4	blue	0.0519032	0.232438	-0.0587972	0.329666	0.135854	0.357831	0.177621	0.124186	0.163288	M2 TNF-signaling/cell adhesion|0.3578
SPRR3|Q9UBC9	blue	0.288195	0.216609	0.0477288	0.196904	0.337702	0.357748	0.304202	0.25806	0.169417	M2 TNF-signaling/cell adhesion|0.3577
GIMAP8|Q8ND71	blue	0.106752	0.05658	-0.117056	0.182773	0.350921	0.356749	0.419183	0.210957	0.213186	M2 TNF-signaling/cell adhesion|0.3567
MAMDC2|Q7Z304	blue	0.160999	0.327194	0.177444	0.182102	0.262004	0.356033	0.360358	0.221414	0.0722752	M2 TNF-signaling/cell adhesion|0.356
ANGPTL2|Q9UKU9	blue	-0.0224351	0.222216	0.0907375	0.223792	0.392505	0.352843	0.37088	0.190608	0.180925	M2 TNF-signaling/cell adhesion|0.3528
FCER2|P06734	blue	0.134707	0.11106	-0.132105	0.0791198	0.267136	0.352123	0.213733	-0.00254316	-0.00476231	M2 TNF-signaling/cell adhesion|0.3521
MSMB|P08118	blue	0.0683695	0.105598	0.147418	0.21676	0.167671	0.349976	0.21998	-0.0194831	-0.032443	M2 TNF-signaling/cell adhesion|0.35
CD5L|O43866	blue	0.216526	0.140834	-0.0263672	0.129049	0.230705	0.349732	0.257854	0.104743	0.106676	M2 TNF-signaling/cell adhesion|0.3497
LMOD1|P29536	blue	0.366957	0.160945	-0.0111609	0.128557	-0.0168488	0.349194	0.273628	0.114325	0.125538	M2 TNF-signaling/cell adhesion|0.3492
GPIHBP1|Q8IV16	blue	0.21905	0.273684	-0.190316	0.27024	0.00276466	0.348051	0.0631024	0.0819344	0.0997637	M2 TNF-signaling/cell adhesion|0.3481
SLC39A5|Q6ZMH5	blue	0.169495	-0.00279251	0.0376447	0.162382	0.346649	0.345684	0.295145	0.13402	0.0962309	M2 TNF-signaling/cell adhesion|0.3457
TMPRSS11D|O60235	blue	0.415035	0.279304	-0.00962716	0.0830387	0.192822	0.345576	0.237463	0.0395147	0.0385313	M2 TNF-signaling/cell adhesion|0.3456
CELSR2|Q9HCU4	blue	0.400751	0.194983	0.0637355	0.0961933	0.049196	0.34485	0.175561	0.0157465	-0.107302	M2 TNF-signaling/cell adhesion|0.3448
ADAM12|O43184	blue	0.135351	-0.0541213	-0.0942386	0.239945	0.227824	0.344697	0.262284	0.114103	0.0188623	M2 TNF-signaling/cell adhesion|0.3447
TNFSF13|O75888	blue	0.200811	0.278322	0.00183641	0.217494	0.199733	0.344313	0.391036	0.110199	0.186549	M2 TNF-signaling/cell adhesion|0.3443
AHNAK2|Q8IVF2	blue	0.169773	0.121531	0.00851187	0.26905	0.108299	0.344093	0.11956	0.047702	0.118815	M2 TNF-signaling/cell adhesion|0.3441
IL12RB1|P42701	blue	0.0483914	0.0844032	-0.214975	0.0861229	0.207615	0.342694	0.344373	0.0731838	0.0981311	M2 TNF-signaling/cell adhesion|0.3427
TINAGL1|Q9GZM7	blue	0.154301	0.292703	0.153614	0.0799511	0.205167	0.342022	0.352638	0.16359	0.110392	M2 TNF-signaling/cell adhesion|0.342
CXCL9|Q07325	blue	0.158338	0.102703	0.0560922	0.33444	0.339331	0.340806	0.351794	0.0937907	0.220815	M2 TNF-signaling/cell adhesion|0.3408
SOST|Q9BQB4	blue	0.0931494	0.107555	0.0866565	0.148441	0.424969	0.340369	0.354538	0.182477	0.00777574	M2 TNF-signaling/cell adhesion|0.3404
PRELP|P51888	blue	0.221878	0.307389	0.182007	0.1268	0.189348	0.339962	0.33182	0.12117	0.123683	M2 TNF-signaling/cell adhesion|0.34
RRM2|P31350	blue	-0.050643	0.0243469	0.022165	0.105853	0.334935	0.339809	0.424593	0.228891	0.0162557	M2 TNF-signaling/cell adhesion|0.3398
MIA|Q16674	blue	0.314414	0.130354	0.0846398	0.123743	0.0992972	0.338804	0.138552	0.00731638	0.0436379	M2 TNF-signaling/cell adhesion|0.3388
SIL1|Q9H173	blue	0.0805268	0.0442103	0.0499047	0.273499	0.337762	0.337948	0.386036	0.134137	-0.0100968	M2 TNF-signaling/cell adhesion|0.3379
IL25|Q9H293	blue	0.23378	0.170065	-0.110115	0.153357	0.312479	0.337478	0.347476	0.147372	0.171103	M2 TNF-signaling/cell adhesion|0.3375
FLRT2|O43155	blue	0.111482	0.345664	-0.0545239	0.269923	0.0884773	0.337041	0.116853	-0.0277404	-0.159775	M2 TNF-signaling/cell adhesion|0.337
CD70|P32970	blue	0.163108	0.28591	-0.0381357	0.142809	0.202891	0.336811	0.142772	-0.0468154	-0.0789987	M2 TNF-signaling/cell adhesion|0.3368
AGER|Q15109	blue	0.34561	0.387424	0.18213	0.10671	0.0386029	0.336291	-0.0314697	-0.0788618	-0.0855586	M2 TNF-signaling/cell adhesion|0.3363
IL20RA|Q9UHF4	blue	0.132025	0.203689	0.0102996	0.161473	0.0609038	0.335958	0.236858	0.133306	0.080955	M2 TNF-signaling/cell adhesion|0.336
MZB1|Q8WU39	blue	0.101955	0.0262196	0.176534	0.221108	0.323745	0.335943	0.387232	0.266916	0.179759	M2 TNF-signaling/cell adhesion|0.3359
CCL21|O00585	blue	0.0655819	0.228391	-0.0359816	0.0693741	0.109184	0.335064	0.259555	0.0500664	-0.18032	M2 TNF-signaling/cell adhesion|0.3351
SDK2|Q58EX2	blue	0.0368673	0.25571	-0.0731883	0.118912	0.214638	0.334968	0.289962	0.151866	0.0989194	M2 TNF-signaling/cell adhesion|0.335
RALY|Q9UKM9	blue	0.13803	0.167903	-0.00763081	0.182	0.277003	0.334029	0.324565	0.163809	0.192011	M2 TNF-signaling/cell adhesion|0.334
SNCG|O76070	blue	0.221636	0.0185836	-0.196292	0.164802	0.144379	0.333749	0.190388	-0.0293172	-0.045577	M2 TNF-signaling/cell adhesion|0.3337
SIGLEC5|O15389	blue	0.0297837	0.058396	-0.0529952	0.151972	0.217939	0.332446	0.34326	0.0259023	0.0896573	M2 TNF-signaling/cell adhesion|0.3324
CAPS|Q13938	blue	0.233243	0.181326	0.104076	0.22658	0.134376	0.332299	0.277888	0.0527152	0.282742	M2 TNF-signaling/cell adhesion|0.3323
LAG3|P18627	blue	0.133886	0.124848	-0.0863362	0.068473	0.238488	0.331925	0.235777	-0.00197466	0.0123111	M2 TNF-signaling/cell adhesion|0.3319
CLEC10A|Q8IUN9	blue	0.143135	0.27343	-0.0799603	0.243313	0.0788626	0.330454	0.0515957	-0.145317	-0.0955654	M2 TNF-signaling/cell adhesion|0.3305
IFNLR1|Q8IU57	blue	0.136969	0.0800905	0.0751393	0.021568	0.426792	0.330354	0.196527	0.198174	-0.0285035	M2 TNF-signaling/cell adhesion|0.3304
WFDC12|Q8WWY7	blue	0.283511	0.0914615	-0.0145415	0.15663	0.10093	0.328404	0.192491	-0.00611727	-0.000771571	M2 TNF-signaling/cell adhesion|0.3284
SYNGAP1|Q96PV0	blue	0.307022	0.274425	0.0496439	-0.0302806	0.180622	0.328326	0.207317	0.140702	0.171696	M2 TNF-signaling/cell adhesion|0.3283
ERCC1|P07992	blue	0.131873	0.0940314	0.0632804	0.197811	0.37462	0.326944	0.351606	0.129674	0.18193	M2 TNF-signaling/cell adhesion|0.3269
LGALS3|P17931	blue	0.226826	0.0996483	0.0274561	0.0985878	0.2499	0.326201	0.23446	0.0217715	0.077067	M2 TNF-signaling/cell adhesion|0.3262
CXADR|P78310	blue	0.298434	0.28431	0.157613	0.0580958	0.209856	0.326088	0.120839	0.0932334	0.0402228	M2 TNF-signaling/cell adhesion|0.3261
MMP13|P45452	blue	0.218651	0.180182	-0.0273847	0.0606224	0.0692578	0.325949	0.176838	0.0511427	0.2336	M2 TNF-signaling/cell adhesion|0.3259
KLF4|O43474	blue	0.21031	0.173137	-0.20319	0.238738	0.158288	0.32586	0.196418	0.0708269	0.166209	M2 TNF-signaling/cell adhesion|0.3259
GP1BA|P07359	blue	0.254497	0.187953	0.0619663	-0.0131692	-0.0316398	0.323546	0.177902	-0.0226618	0.199329	M2 TNF-signaling/cell adhesion|0.3235
FCRL1|Q96LA6	blue	0.108905	0.279857	-0.113093	0.00895395	0.289301	0.323414	0.18282	-0.0159533	0.0125195	M2 TNF-signaling/cell adhesion|0.3234
DLK1|P80370	blue	0.227771	0.296279	-0.0484268	0.206727	0.137316	0.323449	0.00821968	-0.0627842	-0.0706357	M2 TNF-signaling/cell adhesion|0.3234
SH2D1A|O60880	blue	0.0642861	0.0808859	0.163107	0.00976292	0.321795	0.323114	0.321574	0.27997	0.271058	M2 TNF-signaling/cell adhesion|0.3231
PTPRF|P10586	blue	0.417756	0.243314	0.0678784	0.24492	0.0879516	0.322054	0.0499506	-0.0877191	0.0651289	M2 TNF-signaling/cell adhesion|0.3221
ANXA11|P50995	blue	0.0308389	0.257922	-0.155903	-0.0535169	0.213186	0.320537	0.302436	0.117344	0.261311	M2 TNF-signaling/cell adhesion|0.3205
ARHGEF5|Q12774	blue	0.200357	0.147318	-0.049326	0.1761	0.134229	0.319802	0.158263	-0.0227483	-0.074249	M2 TNF-signaling/cell adhesion|0.3198
MSLN|Q13421	blue	0.302124	0.249646	0.0794049	0.0715209	0.165108	0.319657	0.116151	-0.0905089	0.0300354	M2 TNF-signaling/cell adhesion|0.3197
TNFSF13B|Q9Y275	blue	0.0819241	0.294366	0.000602021	0.207569	0.312705	0.319013	0.359058	0.000350899	0.0829307	M2 TNF-signaling/cell adhesion|0.319
CACNA1C|Q13936	blue	0.172847	0.192965	-0.0482124	0.119732	0.046827	0.314811	0.0917112	-0.00791157	0.130203	M2 TNF-signaling/cell adhesion|0.3148
REG1A|P05451	blue	0.320008	-0.0366224	0.0692264	0.0888751	-0.0455272	0.314489	0.0387791	-0.0735666	0.0275895	M2 TNF-signaling/cell adhesion|0.3145
KRT19|P08727	blue	0.259151	0.0859604	0.0722263	0.163901	0.109481	0.313983	0.215692	0.106084	0.0739992	M2 TNF-signaling/cell adhesion|0.314
JCHAIN|P01591	blue	0.249312	0.225279	-0.111997	0.0391221	0.0829539	0.313248	0.092783	0.0442053	-0.0790721	M2 TNF-signaling/cell adhesion|0.3132
SPRING1|Q9H741	blue	0.313959	0.121255	-0.0161149	0.159166	0.187853	0.312783	0.240448	-0.0410899	0.200374	M2 TNF-signaling/cell adhesion|0.3128
AIF1L|Q9BQI0	blue	0.184363	0.0475838	-0.153272	0.167252	0.112295	0.312297	0.233043	-0.0583037	0.159553	M2 TNF-signaling/cell adhesion|0.3123
ADAM23|O75077	blue	0.203587	0.182115	-0.121525	0.0957922	0.137273	0.312112	0.074081	0.0515274	0.0802288	M2 TNF-signaling/cell adhesion|0.3121
TNFRSF17|Q02223	blue	0.240958	0.0812603	-0.05716	0.00763465	0.179487	0.311852	0.207853	0.156628	0.145945	M2 TNF-signaling/cell adhesion|0.3119
TNFSF11|O14788	blue	0.0402218	0.0851491	-0.1373	0.0593859	0.156845	0.310177	0.217311	0.0627969	0.062647	M2 TNF-signaling/cell adhesion|0.3102
LILRB1|Q8NHL6	blue	0.102384	0.231248	-0.103259	0.156337	0.157297	0.309106	0.286928	-0.0290439	-0.051961	M2 TNF-signaling/cell adhesion|0.3091
PZP|P20742	blue	0.106101	-0.0412899	0.00188033	0.152999	0.216246	0.308968	0.271091	0.0167347	0.0505309	M2 TNF-signaling/cell adhesion|0.309
PDGFRA|P16234	blue	0.245908	0.40278	0.069415	0.092891	0.104357	0.30763	0.0990117	-0.0612936	-0.0913167	M2 TNF-signaling/cell adhesion|0.3076
HJV|Q6ZVN8	blue	0.250765	0.0560806	0.11646	0.199208	0.343628	0.30709	0.299602	0.0997178	0.0306081	M2 TNF-signaling/cell adhesion|0.3071
EZR|P15311	blue	0.109334	0.20738	0.0766514	0.289149	0.354304	0.306807	0.357646	0.266148	0.155754	M2 TNF-signaling/cell adhesion|0.3068
ATF2|P15336	blue	0.166175	0.28943	-0.0405321	0.0502507	0.198878	0.306443	0.203989	0.0596191	0.150492	M2 TNF-signaling/cell adhesion|0.3064
CTSL|P07711	blue	0.147686	0.0196593	0.0301119	0.0701583	0.2506	0.30595	0.323049	0.0658062	0.0726319	M2 TNF-signaling/cell adhesion|0.306
HGF|P14210	green	0.0122906	-0.0147887	0.19146	0.239642	0.644196	0.392915	0.758678	0.56652	0.211708	M5 chemotaxis|0.7587
OSM|P13725	green	-0.099355	-0.257588	0.125144	0.137804	0.366663	0.208281	0.754747	0.573821	0.133442	M5 chemotaxis|0.7547
MMP9|P14780	green	-0.0746383	-0.196796	0.176584	0.0992937	0.296198	0.17054	0.714592	0.600769	0.126578	M5 chemotaxis|0.7146
NCF2|P19878	green	-0.0537546	-0.0550681	0.10478	0.0945784	0.290526	0.323269	0.711561	0.572809	0.19139	M5 chemotaxis|0.7116
MMP8|P22894	green	-0.0237144	-0.171781	0.150235	0.138582	0.289515	0.206221	0.698482	0.480817	0.176506	M5 chemotaxis|0.6985
IL1RN|P18510	green	0.0267372	-0.149406	-0.0573102	0.279871	0.439547	0.459901	0.696002	0.343753	0.169114	M5 chemotaxis|0.696
OLR1|P78380	green	0.0740583	0.0735722	0.195209	0.0948651	0.290737	0.294745	0.690338	0.478037	0.131141	M5 chemotaxis|0.6903
AZU1|P20160	green	-0.039022	0.0012837	0.168244	0.112367	0.309112	0.267745	0.680526	0.466879	0.198191	M5 chemotaxis|0.6805
CSF3R|Q99062	green	-0.0621869	0.0540574	0.00432458	0.291207	0.213204	0.36457	0.647448	0.287482	0.195594	M5 chemotaxis|0.6474
CCL7|P80098	green	-0.0498011	-0.0264112	0.0838018	0.205423	0.486134	0.397541	0.644874	0.453322	0.19884	M5 chemotaxis|0.6449
EGLN1|Q9GZT9	green	0.0428526	0.0719508	0.131215	0.27661	0.41837	0.375029	0.639791	0.579348	0.424399	M5 chemotaxis|0.6398
SMNDC1|O75940	green	0.0601862	0.0871937	0.0930029	0.25672	0.397907	0.311262	0.635675	0.545792	0.453612	M5 chemotaxis|0.6357
CEACAM8|P31997	green	0.0703903	-0.0633309	-0.0797345	0.146725	0.203759	0.359636	0.63452	0.307369	0.034039	M5 chemotaxis|0.6345
NADK|O95544	green	0.00110793	-0.0369252	0.0391927	0.137052	0.460862	0.254694	0.631036	0.302232	0.219891	M5 chemotaxis|0.631
MNDA|P41218	green	-0.17101	-0.171403	0.174983	0.0547988	0.270759	0.0884765	0.629821	0.603177	0.0973095	M5 chemotaxis|0.6298
SNRPB2|P08579	green	0.0817847	0.0909475	-0.0241482	0.219011	0.423292	0.387598	0.627098	0.423709	0.465958	M5 chemotaxis|0.6271
LILRA5|A6NI73	green	0.0914739	0.0873887	0.0291946	0.221836	0.395094	0.422511	0.616792	0.208912	0.28054	M5 chemotaxis|0.6168
CSTB|P04080	green	-0.021099	-0.0114336	0.0713687	0.351616	0.451248	0.460832	0.609638	0.466053	0.360392	M5 chemotaxis|0.6096
NT5C1A|Q9BXI3	green	0.130155	0.00601406	-0.0364317	0.428812	0.443492	0.470871	0.603987	0.464742	0.444441	M5 chemotaxis|0.604
TGFA|P01135	green	0.144125	-0.0894581	0.185783	0.0818703	0.305943	0.359572	0.593803	0.399424	0.0140028	M5 chemotaxis|0.5938
RBP7|Q96R05	green	0.111404	0.0145641	-0.020519	0.340635	0.415025	0.48026	0.590066	0.394182	0.21237	M5 chemotaxis|0.5901
MPO|P05164	green	-0.00426453	0.036448	0.0568667	0.121092	0.217846	0.387357	0.588049	0.210688	0.0605436	M5 chemotaxis|0.588
ELOA|Q14241	green	0.0276225	0.0686659	0.126589	0.271736	0.468113	0.300549	0.583959	0.468557	0.419758	M5 chemotaxis|0.584
RNASE3|P12724	green	-0.024657	-0.00697979	-0.0244246	0.0592126	0.177896	0.270366	0.581123	0.40575	0.161973	M5 chemotaxis|0.5811
BAP18|Q8IXM2	green	0.0657515	0.01784	0.0689304	0.197753	0.368434	0.278723	0.576912	0.4442	0.423529	M5 chemotaxis|0.5769
S100A11|P31949	green	0.0764728	0.110497	-0.00833401	0.237603	0.386931	0.32395	0.567613	0.378213	0.159305	M5 chemotaxis|0.5676
VNN2|O95498	green	0.201724	0.0904556	0.107184	0.0721141	0.199953	0.275491	0.560095	0.366341	0.275204	M5 chemotaxis|0.5601
FCRLB|Q6BAA4	green	0.184325	0.156932	0.0862158	0.167183	0.335249	0.382075	0.550091	0.29269	0.179856	M5 chemotaxis|0.5501
IL6|P05231	green	-0.0801976	-0.0585448	-0.113325	0.294503	0.366595	0.293321	0.543866	0.128223	0.138682	M5 chemotaxis|0.5439
CST7|O76096	green	0.0176145	-0.0948266	0.00917189	0.0345484	0.320496	0.213224	0.532864	0.382365	0.302612	M5 chemotaxis|0.5329
GOLM2|Q6P4E1	green	-0.05474	0.146281	0.17761	0.140665	0.53818	0.282287	0.531855	0.339658	0.231726	M5 chemotaxis|0.5319
CXCL13|O43927	green	0.0151944	0.172881	0.0138579	0.14503	0.438367	0.409734	0.530378	0.198123	0.207857	M5 chemotaxis|0.5304
NMNAT1|Q9HAN9	green	-0.0343911	0.0111134	0.14959	0.144976	0.298062	0.193302	0.529867	0.288021	0.0192025	M5 chemotaxis|0.5299
EGFL7|Q9UHF1	green	0.107763	0.125587	0.0226659	0.165597	0.277307	0.367411	0.528026	0.440927	0.146778	M5 chemotaxis|0.528
CLEC4D|Q8WXI8	green	0.0791594	-0.194155	0.115111	0.0951541	0.21606	0.327858	0.524179	0.328449	0.0973512	M5 chemotaxis|0.5242
LSP1|P33241	green	-0.0006706	0.02463	-0.0741283	0.288548	0.303196	0.379255	0.524058	0.38637	0.0616069	M5 chemotaxis|0.5241
RPL14|P50914	green	0.124	0.056396	0.108193	0.118268	0.45857	0.3026	0.51479	0.352569	0.26137	M5 chemotaxis|0.5148
ORM1|P02763	green	0.0114108	-0.103362	-0.00776322	0.155213	0.278614	0.304523	0.51416	0.149248	0.237003	M5 chemotaxis|0.5142
CCL3|P10147	green	0.0465095	-0.0560245	-0.163314	0.136979	0.408013	0.367122	0.507843	0.308775	0.255604	M5 chemotaxis|0.5078
VWA1|Q6PCB0	green	0.0134383	0.16594	0.0743009	0.228982	0.42483	0.298224	0.505427	0.291691	0.230737	M5 chemotaxis|0.5054
ANGPTL4|Q9BY76	green	-0.030262	-0.0399004	0.0721019	0.284356	0.279375	0.365798	0.504853	0.240962	0.0723304	M5 chemotaxis|0.5049
SART1|O43290	green	0.0886219	0.0633173	0.0617049	0.304535	0.336744	0.387181	0.502951	0.302515	0.222764	M5 chemotaxis|0.503
CLEC6A|Q6EIG7	green	-0.0366491	0.0440924	0.0498691	0.107864	0.224357	0.371937	0.502464	0.11416	0.100826	M5 chemotaxis|0.5025
NPL|Q9BXD5	green	0.0526939	0.119071	0.0725556	0.230837	0.407444	0.334748	0.500849	0.329482	0.283458	M5 chemotaxis|0.5008
INHBC|P55103	green	0.0512429	-0.216543	0.052685	0.124144	0.484624	0.260807	0.496647	0.26374	0.120446	M5 chemotaxis|0.4966
NBN|O60934	green	-0.0143531	-0.0275534	0.0694643	0.159091	0.272645	0.261723	0.495184	0.36134	0.345803	M5 chemotaxis|0.4952
PXN|P49023	green	0.211028	0.0701571	0.136799	0.245015	0.402304	0.387975	0.49493	0.312245	0.220431	M5 chemotaxis|0.4949
CDH2|P19022	green	-0.0106692	0.0804737	0.113898	0.147421	0.518651	0.28171	0.49454	0.330641	0.12135	M5 chemotaxis|0.4945
FAM20A|Q96MK3	green	0.0841614	0.0269043	0.033005	0.0401675	0.480448	0.21362	0.492439	0.226028	0.195909	M5 chemotaxis|0.4924
RARRES1|P49788	green	0.134713	0.0823946	0.0484788	0.131972	0.311914	0.278908	0.491006	0.319837	0.210123	M5 chemotaxis|0.491
KCTD5|Q9NXV2	green	0.0168553	0.1704	-0.138902	0.165459	0.287158	0.329265	0.48756	0.141491	0.264925	M5 chemotaxis|0.4876
IL18R1|Q13478	green	0.0248233	-0.0657863	0.0441696	0.118613	0.456801	0.296163	0.486022	0.22428	0.114949	M5 chemotaxis|0.486
RASSF2|P50749	green	-0.0104501	0.061514	0.0269475	0.146605	0.238651	0.22988	0.483062	0.385367	0.245445	M5 chemotaxis|0.4831
APBB1IP|Q7Z5R6	green	0.0468158	0.086837	-0.137128	0.23102	0.33575	0.389388	0.482739	0.275723	0.205547	M5 chemotaxis|0.4827
RNASE4|P34096	green	0.197874	-0.102011	0.232607	-0.0174397	0.357103	0.32826	0.482	0.278607	0.195093	M5 chemotaxis|0.482
VAMP5|O95183	green	0.0267608	0.0605167	0.0280736	0.219374	0.432215	0.319327	0.478693	0.238577	0.337779	M5 chemotaxis|0.4787
CCL2|P13500	green	0.0785987	0.0717431	0.0528636	0.123794	0.452449	0.365106	0.473538	0.388821	-0.00311925	M5 chemotaxis|0.4735
CCL22|O00626	green	-0.00981714	0.127253	-0.110218	0.133213	0.451797	0.370056	0.47117	0.285443	0.152147	M5 chemotaxis|0.4712
SELE|P16581	green	0.103623	0.145926	0.0756937	0.139284	0.3986	0.296809	0.46974	0.273798	0.323787	M5 chemotaxis|0.4697
AGRP|O00253	green	0.125102	0.127834	0.128828	0.09586	0.492592	0.357017	0.468341	0.311918	0.261213	M5 chemotaxis|0.4683
CRELD1|Q96HD1	green	0.0493643	-0.00582971	0.0856032	0.17628	0.454673	0.359643	0.466228	0.350708	0.154743	M5 chemotaxis|0.4662
CEBPB|P17676	green	0.0420731	0.104821	0.107433	0.222069	0.368977	0.261787	0.461588	0.334889	0.148523	M5 chemotaxis|0.4616
F9|P00740	green	0.122022	-0.167665	0.130051	0.143766	0.559933	0.19474	0.460862	0.231216	0.10836	M5 chemotaxis|0.4609
DEFA1_DEFA1B|P59665	green	0.148586	-0.0826969	-0.0149507	0.0774861	0.0944517	0.412508	0.460071	0.100648	0.103413	M5 chemotaxis|0.4601
PRTN3|P24158	green	0.00733307	-0.0398167	-0.0747562	0.101413	0.156667	0.269559	0.459684	0.00250709	0.102234	M5 chemotaxis|0.4597
CCL18|P55774	green	0.0840893	-0.15226	0.0958515	0.0638374	0.311609	0.239746	0.459566	0.244118	0.0174201	M5 chemotaxis|0.4596
TFRC|P02786	green	0.050645	-0.0701149	-0.0298301	0.131011	0.0940202	0.296441	0.456786	0.160987	0.137907	M5 chemotaxis|0.4568
FCAR|P24071	green	0.0622555	0.0827139	-0.0777646	0.0236931	0.20472	0.279101	0.45426	0.119653	-0.0859186	M5 chemotaxis|0.4543
DCLRE1C|Q96SD1	green	0.0690527	0.154096	0.0341925	0.144054	0.305608	0.168448	0.45095	0.312423	0.245409	M5 chemotaxis|0.451
NINJ1|Q92982	green	-0.129842	0.0949173	-0.0400247	0.137541	0.226731	0.242697	0.445997	0.315786	0.204124	M5 chemotaxis|0.446
ADAMTSL2|Q86TH1	green	0.00892126	0.184686	0.238872	0.227317	0.478377	0.258225	0.445431	0.331484	0.140327	M5 chemotaxis|0.4454
FCN1|O00602	green	-0.0473218	-0.176396	0.0987186	-0.0979353	0.219776	-0.0211736	0.441826	0.313047	0.15463	M5 chemotaxis|0.4418
NHLRC3|Q5JS37	green	0.00940868	0.241627	0.0747816	0.00759938	0.444484	0.288859	0.441499	0.243561	0.193259	M5 chemotaxis|0.4415
XCL1|P47992	green	-0.0621263	-0.035366	-0.039176	0.124367	0.365956	0.288117	0.437685	0.329935	0.0868719	M5 chemotaxis|0.4377
ADAMTS1|Q9UHI8	green	0.143075	0.130926	0.0937243	0.292642	0.276965	0.311462	0.431693	0.316213	0.154538	M5 chemotaxis|0.4317
VSTM1|Q6UX27	green	0.0182414	0.129059	0.098838	0.214757	0.168033	0.316877	0.430829	0.12723	0.0760958	M5 chemotaxis|0.4308
PADI4|Q9UM07	green	-0.0540127	0.0270725	0.154276	0.146867	0.18186	0.181663	0.42939	0.395953	0.161255	M5 chemotaxis|0.4294
RAB44|Q7Z6P3	green	0.00142829	-0.0502079	-0.0948203	0.160859	0.107106	0.258881	0.428357	0.281606	0.157684	M5 chemotaxis|0.4284
SERPINA3|P01011	green	0.0964007	0.00920794	-0.05238	-0.00370241	0.128582	0.240733	0.425288	0.0212887	0.251047	M5 chemotaxis|0.4253
S100A12|P80511	green	0.022976	-0.00407466	0.190605	0.174046	0.126233	0.0463074	0.423832	0.258081	0.205362	M5 chemotaxis|0.4238
MRC1|P22897	green	0.181093	0.223282	0.115258	0.10919	0.32971	0.323006	0.423512	0.117563	0.148601	M5 chemotaxis|0.4235
NOS3|P29474	green	-0.0271978	-0.12219	0.106594	0.0346672	0.367653	0.235515	0.420921	0.327136	0.10085	M5 chemotaxis|0.4209
IGF2R|P11717	green	0.204751	0.199065	0.13217	0.201829	0.307612	0.329085	0.419347	0.112415	0.230077	M5 chemotaxis|0.4193
THBS2|P35442	green	0.0988696	0.238027	0.255752	0.225786	0.328396	0.303083	0.414618	0.26874	0.00786228	M5 chemotaxis|0.4146
FOS|P01100	green	0.101788	0.0733102	0.0411927	0.0778932	0.376236	0.226546	0.413396	0.116029	0.0851392	M5 chemotaxis|0.4134
PLA2G2A|P14555	green	0.0342126	0.102024	0.161622	0.161613	0.32939	0.274336	0.404366	0.148448	0.0113509	M5 chemotaxis|0.4044
CEMIP2|Q9UHN6	green	0.0567011	0.146777	-0.0112774	0.0986153	0.423044	0.198388	0.401589	0.202491	0.252901	M5 chemotaxis|0.4016
ADGRG1|Q9Y653	green	-0.0395227	0.0553526	0.0385274	0.13009	0.302065	0.214159	0.395563	0.179403	-0.0591412	M5 chemotaxis|0.3956
CFP|P27918	green	0.121933	0.170292	-0.0807343	0.0389007	0.362927	0.251689	0.392708	0.0682424	0.0536014	M5 chemotaxis|0.3927
LMNB1|P20700	green	-0.0305283	0.0623799	-0.0689569	0.0154821	0.186718	0.191843	0.387273	0.0241985	0.0524259	M5 chemotaxis|0.3873
CLEC4G|Q6UXB4	green	0.0848144	-0.0387708	0.0562796	0.256768	0.282601	0.258852	0.387064	0.304891	0.252161	M5 chemotaxis|0.3871
TNFRSF10C|O14798	green	0.149986	-0.0644665	-0.0899995	-0.00820902	0.00577622	0.204159	0.383899	0.133965	0.184887	M5 chemotaxis|0.3839
C1R|P00736	green	0.0589455	0.175629	-0.0485409	-0.0238503	0.261347	0.228704	0.377426	0.032558	0.0203141	M5 chemotaxis|0.3774
CEACAM6|P40199	green	0.0420863	0.269986	0.101881	0.100559	0.0974376	0.209876	0.375981	0.117374	0.141422	M5 chemotaxis|0.376
NGFR|P08138	green	-0.0151787	0.0860531	-0.0266566	-0.10671	0.345882	0.129635	0.373675	0.13585	0.198752	M5 chemotaxis|0.3737
SERPIND1|P05546	green	0.103974	-0.150485	0.181912	-0.0216891	0.425909	0.093885	0.368673	0.255003	0.269437	M5 chemotaxis|0.3687
CLEC11A|Q9Y240	green	0.149304	0.169285	0.0640819	-0.0418407	0.195172	0.211415	0.367222	0.126525	0.156404	M5 chemotaxis|0.3672
SIGLEC8|Q9NYZ4	green	0.106382	0.0554371	0.0675279	0.0170222	0.274089	0.333351	0.36706	0.201081	-0.0473322	M5 chemotaxis|0.3671
OLFM4|Q6UX06	green	-0.0481673	-0.033729	0.16447	0.123633	0.313177	0.111957	0.366253	0.253546	0.060267	M5 chemotaxis|0.3663
ZBP1|Q9H171	green	0.0464684	0.170367	-0.16123	0.0170228	0.317447	0.28913	0.365899	0.17563	0.183103	M5 chemotaxis|0.3659
CEP112|Q8N8E3	green	0.0148242	0.115474	0.0316722	0.102811	0.317272	0.20567	0.361661	0.252457	0.197808	M5 chemotaxis|0.3617
FGA|P02671	green	0.170585	0.0811125	0.1271	0.0454702	0.309629	0.183357	0.360772	0.0763057	0.204866	M5 chemotaxis|0.3608
VWF|P04275	green	-0.148304	0.0279363	0.0377304	0.258999	0.200493	0.112873	0.360737	0.151483	0.0220461	M5 chemotaxis|0.3607
ANG|P03950	green	0.272247	-0.0840796	0.211496	0.0822126	0.343198	0.292286	0.35594	0.250612	0.183072	M5 chemotaxis|0.3559
ADAMTS4|O75173	green	0.163623	0.103005	0.0362654	0.0401035	0.179976	0.225058	0.351519	0.327949	0.281279	M5 chemotaxis|0.3515
CCL23|P55773	green	0.0357398	-0.182365	-0.102801	0.127333	0.214979	0.279123	0.350914	0.0362017	0.203554	M5 chemotaxis|0.3509
LY96|Q9Y6Y9	green	0.107508	0.238675	-0.00943768	0.145272	0.230486	0.255259	0.350657	0.21531	0.0594074	M5 chemotaxis|0.3507
FETUB|Q9UGM5	green	0.333341	0.280565	0.136618	0.0626437	0.363625	0.318228	0.349037	0.257524	0.201912	M5 chemotaxis|0.349
A1BG|P04217	green	0.16244	0.0024977	0.0636606	-0.132581	0.337539	0.0561758	0.347826	0.22434	0.183274	M5 chemotaxis|0.3478
INSL5|Q9Y5Q6	green	0.0457591	-0.16816	0.17362	0.0341996	0.273088	0.143296	0.345121	0.17831	0.123786	M5 chemotaxis|0.3451
DEFB4A_DEFB4B|O15263	green	0.00487772	0.0929416	-0.00554546	0.158835	0.309989	0.231104	0.339826	0.233344	0.208206	M5 chemotaxis|0.3398
C1S|P09871	green	0.0576835	0.114343	-0.0586293	-0.152169	0.33469	0.150349	0.337224	0.03571	0.132394	M5 chemotaxis|0.3372
SPINK2|P20155	green	0.146255	-0.0488233	-0.0116636	-0.0741214	-0.0223551	0.260523	0.336769	0.045819	-0.0208784	M5 chemotaxis|0.3368
ERMAP|Q96PL5	green	0.0288475	-0.179295	0.0622391	0.108992	0.233174	0.209138	0.332702	0.20606	0.255496	M5 chemotaxis|0.3327
C5|P01031	green	0.159943	0.133344	0.213542	-0.0461167	0.276054	0.10988	0.332678	0.27044	0.184237	M5 chemotaxis|0.3327
TIMD4|Q96H15	green	0.0637731	0.037805	-0.0292154	0.229296	-0.0370141	0.29289	0.332008	0.137741	0.145978	M5 chemotaxis|0.332
LBP|P18428	green	0.0502186	-0.20721	-0.0119847	0.0420629	0.260773	0.141316	0.331547	0.150361	0.139394	M5 chemotaxis|0.3315
CDA|P32320	green	0.0660756	0.136527	-0.0946035	0.147365	0.140686	0.272778	0.329589	0.0121003	0.0873263	M5 chemotaxis|0.3296
PTPRH|Q9HD43	green	0.0207188	0.0558726	0.0928064	0.0587902	0.127094	0.257155	0.323675	0.0567768	0.0283536	M5 chemotaxis|0.3237
PIGR|P01833	green	0.293249	0.188398	0.284323	0.0118601	0.295258	0.289224	0.323007	0.0364134	0.0698587	M5 chemotaxis|0.323
C1RL|Q9NZP8	green	0.0313454	-0.00235818	0.0716848	-0.112791	0.246726	0.179001	0.322092	0.060238	0.122699	M5 chemotaxis|0.3221
WARS1|P23381	green	0.00123237	0.289169	-0.0455742	0.271808	0.239399	0.291967	0.320657	0.236871	0.250304	M5 chemotaxis|0.3207
TNC|P24821	green	0.0931824	0.222458	0.0941091	0.0262543	-0.00614795	0.193586	0.318659	0.102473	0.103718	M5 chemotaxis|0.3187
FST|P19883	green	-0.0414365	0.0985595	-0.0378115	0.263232	0.196689	0.282252	0.318564	0.135537	0.0185036	M5 chemotaxis|0.3186
AMN|Q9BXJ7	green	0.121483	-0.0499193	0.142682	0.0609959	0.212221	0.204478	0.312754	0.196296	0.110406	M5 chemotaxis|0.3128
LPA|P08519	green	-0.0470007	0.10698	0.00196145	0.0940833	0.1737	0.18837	0.312409	0.138391	0.0409974	M5 chemotaxis|0.3124
RYR1|P21817	green	-0.103913	-0.0305904	0.133107	0.0140837	0.282757	0.0736805	0.308796	0.288274	0.201166	M5 chemotaxis|0.3088
CIT|O14578	green	-0.0385935	-0.0554082	0.0317663	0.263676	0.238607	0.145494	0.306808	0.284562	0.106278	M5 chemotaxis|0.3068
CA2|P00918	red	-0.190805	-0.10984	0.328239	0.0396352	0.330414	-0.00866822	0.419019	0.909224	0.302539	M6 cellular detoxification|0.9092
C9orf40|Q8IXQ3	red	-0.115238	-0.0765861	0.288001	0.0907308	0.312259	0.0607174	0.437755	0.908917	0.131934	M6 cellular detoxification|0.9089
DDI2|Q5TDH0	red	-0.158989	0.00736904	0.234583	0.0324165	0.256394	0.0699093	0.424477	0.869286	0.181971	M6 cellular detoxification|0.8693
PSMD9|O00233	red	-0.0143774	-0.00852561	0.198953	0.178926	0.317106	0.165591	0.42608	0.86754	0.349374	M6 cellular detoxification|0.8675
PSMG3|Q9BT73	red	-0.218915	-0.155822	0.237867	0.0924672	0.334382	0.0572539	0.46416	0.857667	0.432018	M6 cellular detoxification|0.8577
DNPH1|O43598	red	-0.112314	-0.0253357	0.219825	0.145555	0.365224	0.0809826	0.430692	0.850506	0.653908	M6 cellular detoxification|0.8505
PKLR|P30613	red	-0.160164	-0.145858	0.284377	0.0337517	0.329647	0.0357713	0.441496	0.844827	0.0133243	M6 cellular detoxification|0.8448
EIF4EBP1|Q13541	red	-0.113256	-0.0796371	0.215976	0.142083	0.379492	0.112122	0.469611	0.843342	0.593614	M6 cellular detoxification|0.8433
CA1|P00915	red	-0.112236	-0.136697	0.316763	0.0377831	0.321393	0.0426871	0.409221	0.83918	-0.0120867	M6 cellular detoxification|0.8392
YOD1|Q5VVQ6	red	-0.167259	-0.07184	0.22879	0.135891	0.341645	0.0440212	0.395619	0.836426	0.509375	M6 cellular detoxification|0.8364
HMBS|P08397	red	-0.145014	-0.0795521	0.287541	0.0856528	0.263161	0.0380393	0.347318	0.835818	0.0141294	M6 cellular detoxification|0.8358
BOLA2_BOLA2B|Q9H3K6	red	-0.182993	-0.122064	0.227511	0.169305	0.333972	0.0908181	0.426169	0.835128	0.612477	M6 cellular detoxification|0.8351
BLVRB|P30043	red	-0.157844	-0.0989239	0.279868	0.0361538	0.174872	0.00952834	0.348434	0.833379	0.0412842	M6 cellular detoxification|0.8334
ATG4A|Q8WYN0	red	-0.202642	-0.0485128	0.19032	0.15581	0.269381	0.0702397	0.448828	0.829377	0.560303	M6 cellular detoxification|0.8294
CAT|P04040	red	-0.148394	-0.126589	0.281691	0.0399515	0.321878	-0.0328298	0.394494	0.816871	0.247258	M6 cellular detoxification|0.8169
HAGH|Q16775	red	-0.164516	-0.171138	0.135024	0.205227	0.327164	0.0592745	0.424395	0.814941	0.275666	M6 cellular detoxification|0.8149
SH3GLB2|Q9NR46	red	-0.104106	-0.00200904	0.250662	0.105452	0.368403	0.133479	0.443786	0.809576	0.58238	M6 cellular detoxification|0.8096
PSMG4|Q5JS54	red	-0.180115	-0.145974	0.148202	0.127303	0.333133	0.0525841	0.456304	0.80461	0.486228	M6 cellular detoxification|0.8046
PRDX2|P32119	red	-0.207991	-0.0884269	0.277474	0.0819268	0.279518	-0.0476088	0.341689	0.800676	0.0672024	M6 cellular detoxification|0.8007
DNAJA4|Q8WW22	red	-0.110196	-0.0717283	0.1838	0.113812	0.229686	0.0262393	0.406821	0.796411	0.0840095	M6 cellular detoxification|0.7964
PSME2|Q9UL46	red	-0.0565575	-0.126108	0.237682	0.301794	0.46724	0.243289	0.51104	0.793774	0.47281	M6 cellular detoxification|0.7938
DDT|P30046	red	-0.0951011	-0.193628	0.216687	0.150948	0.545984	0.192006	0.571823	0.791121	0.494319	M6 cellular detoxification|0.7911
ALDH1A1|P00352	red	-0.169498	-0.034343	0.259132	0.186065	0.68771	0.186573	0.562522	0.790994	0.214132	M6 cellular detoxification|0.791
AMPD3|Q01432	red	-0.112604	-0.130457	0.303452	0.0881616	0.29125	0.0912894	0.463221	0.790855	0.0943396	M6 cellular detoxification|0.7909
TGM2|P21980	red	-0.190678	-0.0563705	0.299256	0.11117	0.30435	0.0359291	0.448373	0.787271	0.0465833	M6 cellular detoxification|0.7873
UBAC1|Q9BSL1	red	-0.126856	0.0286564	0.255384	0.224557	0.259601	0.0636457	0.332173	0.785402	0.364629	M6 cellular detoxification|0.7854
LHPP|Q9H008	red	-0.0929038	-0.0528074	0.18135	0.108645	0.406448	0.142746	0.451972	0.782516	0.47534	M6 cellular detoxification|0.7825
PPME1|Q9Y570	red	-0.107191	-0.0306879	0.205702	0.211084	0.219969	0.0212277	0.329835	0.78168	0.678318	M6 cellular detoxification|0.7817
AK1|P00568	red	-0.0882727	-0.041464	0.260749	0.151693	0.286123	0.0740352	0.340664	0.767401	0.583806	M6 cellular detoxification|0.7674
CARHSP1|Q9Y2V2	red	-0.0434948	-0.0271331	0.243325	0.0458628	0.216726	0.0746446	0.324964	0.760465	0.213173	M6 cellular detoxification|0.7605
AARSD1|Q9BTE6	red	-0.0320878	-0.0616916	0.185807	0.148297	0.202955	0.0387265	0.343036	0.758131	0.474273	M6 cellular detoxification|0.7581
ARG1|P05089	red	-0.0611185	-0.0332452	0.383767	0.0179645	0.306016	0.0609735	0.364178	0.729038	0.0108922	M6 cellular detoxification|0.729
AHSP|Q9NZD4	red	-0.0517481	-0.101781	0.267929	0.0824393	0.370234	0.0366898	0.338742	0.725338	0.0234945	M6 cellular detoxification|0.7253
TBC1D17|Q9HA65	red	-0.0211945	-0.0308585	0.273356	0.306094	0.262101	0.107664	0.356712	0.720117	0.351751	M6 cellular detoxification|0.7201
RBKS|Q9H477	red	-0.0267115	0.103419	0.20388	0.234016	0.580858	0.238758	0.477169	0.709142	0.187777	M6 cellular detoxification|0.7091
GLRX|P35754	red	-0.206277	-0.0570149	0.310961	0.0751865	0.274729	-0.0304347	0.376148	0.67473	0.283385	M6 cellular detoxification|0.6747
HBQ1|P09105	red	-0.0636906	0.0140549	0.200242	-0.101543	0.186466	-0.0211472	0.217065	0.670066	0.0192728	M6 cellular detoxification|0.6701
CA3|P07451	red	-0.0389389	0.0371225	0.182292	0.623807	0.292037	0.288249	0.415484	0.621046	0.17751	M6 cellular detoxification|0.621
PIK3AP1|Q6ZUJ8	red	-0.0723378	0.0459741	0.139837	0.149459	0.208457	0.228025	0.374703	0.597211	0.373547	M6 cellular detoxification|0.5972
CCS|O14618	red	-0.101323	0.000422939	0.252332	0.081222	0.167508	-0.0338672	0.17336	0.583318	0.353254	M6 cellular detoxification|0.5833
MYL4|P12829	red	-0.121456	-0.0836942	0.133139	0.257436	0.216952	0.202172	0.401183	0.576575	0.063863	M6 cellular detoxification|0.5766
CCL13|Q99616	red	-0.100159	0.0389486	0.188559	0.189013	0.293364	0.250596	0.385073	0.553335	0.433475	M6 cellular detoxification|0.5533
CCL14|Q16627	red	-0.0239032	-0.0469149	0.0735527	0.155912	0.353963	0.325802	0.513953	0.522994	0.174345	M6 cellular detoxification|0.523
GLO1|Q04760	red	-0.0769892	-0.0980549	0.0984498	0.131083	0.230539	0.0683395	0.323414	0.516667	0.406471	M6 cellular detoxification|0.5167
CENPF|P49454	red	-0.0853544	-0.147052	0.157784	0.141402	0.185828	-0.0277889	0.230253	0.481925	0.150943	M6 cellular detoxification|0.4819
GNPDA1|P46926	red	-0.165894	0.0698804	0.204349	0.128361	0.149447	-0.0305506	0.219769	0.449532	0.220487	M6 cellular detoxification|0.4495
KEL|P23276	red	0.0644766	0.335974	0.15261	0.058934	0.3089	0.243035	0.386406	0.434335	0.0588658	M6 cellular detoxification|0.4343
LXN|Q9BS40	red	-0.0355493	-0.0907858	0.114724	0.103665	0.132863	-0.0358659	0.10742	0.428863	0.183029	M6 cellular detoxification|0.4289
NPM1|P06748	red	-0.139486	0.00176988	0.221623	0.0335392	0.265766	0.028067	0.380397	0.420643	0.146781	M6 cellular detoxification|0.4206
OMP|P47874	red	-0.0529369	-0.067455	0.216602	0.0587789	0.333418	0.0473246	0.29283	0.419176	0.235722	M6 cellular detoxification|0.4192
TRAF3|Q13114-2	red	-0.0111014	0.0275945	0.168811	0.106166	0.253996	0.250172	0.329744	0.407786	0.0424607	M6 cellular detoxification|0.4078
PRR5|P85299	red	-0.140036	0.0504906	0.16382	0.179026	0.0270453	0.0767008	0.219723	0.406677	0.168396	M6 cellular detoxification|0.4067
PDGFC|Q9NRA1	red	-0.0235756	0.117619	0.0790632	0.0406441	0.0895237	0.124452	0.228	0.39064	0.195563	M6 cellular detoxification|0.3906
CCL8|P80075	red	-0.0528684	-0.0963802	0.0014871	0.0235588	0.331524	0.14541	0.392827	0.386683	0.282306	M6 cellular detoxification|0.3867
PTN|P21246	red	0.0575863	0.2099	0.223722	0.134405	0.306091	0.273644	0.302249	0.385324	0.251304	M6 cellular detoxification|0.3853
SLC4A1|P02730	red	-0.0933335	-0.0778719	0.116096	-0.0551211	0.205649	0.0783434	0.234842	0.384392	0.0216343	M6 cellular detoxification|0.3844
LGALS3BP|Q08380	red	0.00741085	0.00923378	0.124211	0.140409	0.421559	0.184918	0.37067	0.38087	0.186952	M6 cellular detoxification|0.3809
CCL26|Q9Y258	red	0.220429	0.240621	0.097995	0.0738054	0.261454	0.283727	0.34139	0.367837	0.224166	M6 cellular detoxification|0.3678
ANKRD54|Q6NXT1	red	-0.140445	0.017495	0.213984	-0.0378043	0.0947613	-0.109387	0.0482102	0.363404	0.222398	M6 cellular detoxification|0.3634
INPP5J|Q15735	red	-0.074877	0.103431	0.205792	0.0351302	0.339047	0.0811013	0.296407	0.360635	0.13228	M6 cellular detoxification|0.3606
SFRP1|Q8N474	red	0.143664	0.242451	0.0826825	0.207265	0.342861	0.309214	0.334558	0.354948	0.183233	M6 cellular detoxification|0.3549
CFC1|P0CG37	red	-0.0820333	0.0827747	0.216358	0.0846151	0.264613	0.196178	0.285568	0.328732	0.127086	M6 cellular detoxification|0.3287
IGLC2|P0DOY2	red	0.0613834	0.0734831	0.0829406	0.159615	0.20473	0.296584	0.282861	0.325746	0.194317	M6 cellular detoxification|0.3257
RNF31|Q96EP0	red	0.0439778	0.0364084	0.134159	-0.000436374	0.208685	0.232417	0.258891	0.31177	0.192423	M6 cellular detoxification|0.3118
PALLD|Q8WX93	red	-0.142183	0.0289362	0.127109	0.0856172	0.135663	0.116449	0.261878	0.309421	0.0958548	M6 cellular detoxification|0.3094
CIAPIN1|Q6FI81	turquoise	0.0157173	0.0275574	0.0863134	0.123694	0.256721	0.110538	0.293382	0.428093	0.94192	M1 cell division/mitochondrion|0.9419
RWDD1|Q9H446	turquoise	-0.0387601	-0.00950907	0.125169	0.114724	0.291261	0.0342174	0.291129	0.491951	0.937371	M1 cell division/mitochondrion|0.9374
MESD|Q14696	turquoise	0.00874912	0.0376784	0.0846855	0.0520218	0.216833	0.0324139	0.213923	0.317202	0.936203	M1 cell division/mitochondrion|0.9362
TBCC|Q15814	turquoise	0.0229257	0.0718893	0.0857431	0.103744	0.16299	0.0417062	0.208475	0.378215	0.935734	M1 cell division/mitochondrion|0.9357
TBCB|Q99426	turquoise	0.0280418	0.0287561	0.0478072	0.0880794	0.141854	0.0259636	0.154787	0.270018	0.932855	M1 cell division/mitochondrion|0.9329
CRKL|P46109	turquoise	0.00741452	0.0114071	0.0881172	0.164754	0.249844	0.134024	0.24806	0.359961	0.925733	M1 cell division/mitochondrion|0.9257
PLA2G4A|P47712	turquoise	-0.0818039	0.0588111	0.0396438	0.0951919	0.220586	0.0381234	0.236246	0.338896	0.918878	M1 cell division/mitochondrion|0.9189
MSRA|Q9UJ68	turquoise	0.0171202	0.00910919	0.0283336	0.0545641	0.246609	0.0420056	0.18279	0.333295	0.916547	M1 cell division/mitochondrion|0.9165
HARS1|P12081	turquoise	0.00422803	0.0733803	0.0282181	0.0855951	0.223105	0.0571533	0.208073	0.284963	0.913757	M1 cell division/mitochondrion|0.9138
PDIA4|P13667	turquoise	0.0547677	0.0310036	0.0374561	0.137215	0.271815	0.165302	0.271834	0.338568	0.913404	M1 cell division/mitochondrion|0.9134
LACTB2|Q53H82	turquoise	-0.00448937	0.0712795	0.055542	0.0401505	0.221856	0.0272734	0.18738	0.326053	0.913131	M1 cell division/mitochondrion|0.9131
FADD|Q13158	turquoise	-0.0277649	-0.00919104	0.0483313	0.0842126	0.108962	-0.00900211	0.137148	0.32597	0.912939	M1 cell division/mitochondrion|0.9129
PPP1R2|P41236	turquoise	0.0696992	0.0502001	0.12699	0.0779434	0.252433	0.117321	0.269255	0.343235	0.911914	M1 cell division/mitochondrion|0.9119
CRADD|P78560	turquoise	-0.00221196	0.0963331	0.089514	0.084838	0.167702	0.00811559	0.171182	0.391331	0.911275	M1 cell division/mitochondrion|0.9113
SRC|P12931	turquoise	0.00714449	0.0357158	0.0484225	0.0788681	0.18205	0.0278238	0.137696	0.246447	0.909602	M1 cell division/mitochondrion|0.9096
DBNL|Q9UJU6	turquoise	-0.0726443	-0.0231257	0.121112	0.129953	0.18493	-0.00923346	0.160516	0.337731	0.909361	M1 cell division/mitochondrion|0.9094
NUDT5|Q9UKK9	turquoise	0.0475492	0.0524808	0.112732	0.192008	0.341807	0.212278	0.414667	0.535205	0.907886	M1 cell division/mitochondrion|0.9079
MANF|P55145	turquoise	0.0287999	0.0418831	0.0369289	0.0614747	0.193098	0.0194216	0.151616	0.294675	0.907486	M1 cell division/mitochondrion|0.9075
PPIB|P23284	turquoise	0.0392137	0.0453996	0.106792	0.0760711	0.205001	0.0164192	0.152938	0.288395	0.906661	M1 cell division/mitochondrion|0.9067
PLPBP|O94903	turquoise	-0.0293769	0.0294992	0.11364	0.0940888	0.239351	0.0410815	0.262131	0.524408	0.906295	M1 cell division/mitochondrion|0.9063
BLOC1S3|Q6QNY0	turquoise	0.123643	0.0558978	0.0925149	0.11198	0.264514	0.127445	0.208132	0.307148	0.903041	M1 cell division/mitochondrion|0.903
CACYBP|Q9HB71	turquoise	0.0622526	0.0446064	0.0313963	0.0725613	0.167831	0.0252386	0.208827	0.284974	0.902568	M1 cell division/mitochondrion|0.9026
DOK1|Q99704	turquoise	0.00721198	0.0493824	0.0538391	0.0966838	0.126838	-0.0063246	0.120296	0.24455	0.900901	M1 cell division/mitochondrion|0.9009
MYDGF|Q969H8	turquoise	0.044832	0.0118525	0.0963604	0.0478799	0.286562	0.111373	0.254677	0.357382	0.900638	M1 cell division/mitochondrion|0.9006
CMC1|Q7Z7K0	turquoise	0.0793746	0.0987031	0.0163967	0.0162722	0.161116	0.0682861	0.163074	0.208252	0.900221	M1 cell division/mitochondrion|0.9002
STAMBP|O95630	turquoise	-0.00183083	0.0560223	0.0817042	0.161776	0.259002	0.0937538	0.281346	0.504521	0.898866	M1 cell division/mitochondrion|0.8989
MED18|Q9BUE0	turquoise	0.0689585	0.0587792	0.0719264	0.081382	0.164276	0.128287	0.226223	0.305486	0.898504	M1 cell division/mitochondrion|0.8985
GLOD4|Q9HC38	turquoise	0.00601435	0.0328406	0.172368	0.155203	0.30176	0.165422	0.371094	0.620451	0.897806	M1 cell division/mitochondrion|0.8978
CRYZL1|O95825	turquoise	-0.00334912	-0.0214706	0.128885	0.131715	0.180076	0.0431542	0.210607	0.351198	0.897316	M1 cell division/mitochondrion|0.8973
OTUD7B|Q6GQQ9	turquoise	0.127492	0.057463	0.0886347	0.10493	0.245681	0.0982756	0.225005	0.313321	0.89634	M1 cell division/mitochondrion|0.8963
NCK2|O43639	turquoise	-0.028713	-0.000352406	0.129905	0.0474717	0.269675	0.0205072	0.226658	0.397874	0.895024	M1 cell division/mitochondrion|0.895
TWF2|Q6IBS0	turquoise	0.0222406	0.0496633	0.0340888	0.0228782	0.21788	0.0704246	0.155332	0.296997	0.89368	M1 cell division/mitochondrion|0.8937
KIFBP|Q96EK5	turquoise	0.0318454	0.0294673	0.13921	0.0686226	0.247842	0.0184071	0.181739	0.280472	0.891003	M1 cell division/mitochondrion|0.891
SIRT2|Q8IXJ6	turquoise	-0.0575298	0.0404096	0.178986	0.0621975	0.200122	0.00863769	0.248159	0.480629	0.890082	M1 cell division/mitochondrion|0.8901
CASP3|P42574	turquoise	-0.00338347	0.0164679	0.0668188	0.0580556	0.131381	-0.0101363	0.117405	0.226901	0.889525	M1 cell division/mitochondrion|0.8895
TMED8|Q6PL24	turquoise	0.0517093	0.0409823	0.0416914	0.114389	0.171782	0.0712666	0.178187	0.271774	0.888892	M1 cell division/mitochondrion|0.8889
RHOC|P08134	turquoise	-0.00864281	0.095779	0.0650343	0.0908849	0.0963617	0.0403232	0.148755	0.226941	0.888671	M1 cell division/mitochondrion|0.8887
MIF|P14174	turquoise	-2.68431e-05	0.0345019	0.0482064	0.077798	0.222906	0.06185	0.277106	0.482693	0.888413	M1 cell division/mitochondrion|0.8884
ERP29|P30040	turquoise	0.123069	0.112697	0.00117897	0.0520266	0.218657	0.0892291	0.21779	0.289242	0.888307	M1 cell division/mitochondrion|0.8883
GPI|P06744	turquoise	0.042476	0.0572158	0.0607919	0.053035	0.259865	0.0565056	0.262459	0.337415	0.887952	M1 cell division/mitochondrion|0.888
CXCL3|P19876	turquoise	-0.00233949	0.0602887	0.0384901	0.0407995	0.164939	-0.00133787	0.104176	0.220192	0.887403	M1 cell division/mitochondrion|0.8874
TBCA|O75347	turquoise	0.0428547	0.0512629	0.109265	0.0780887	0.231553	0.0710821	0.273781	0.501794	0.887162	M1 cell division/mitochondrion|0.8872
CDC37|Q16543	turquoise	-0.00827225	0.0385363	0.0634372	0.0983289	0.177745	-0.00578497	0.170438	0.372255	0.886282	M1 cell division/mitochondrion|0.8863
COMMD1|Q8N668	turquoise	0.0333753	0.0130725	0.0190727	0.222172	0.214452	0.120112	0.228406	0.244222	0.882147	M1 cell division/mitochondrion|0.8821
DNAJA2|O60884	turquoise	-0.0740813	0.00227118	0.119655	0.0629201	0.263235	0.0425731	0.225719	0.365822	0.880801	M1 cell division/mitochondrion|0.8808
NUDC|Q9Y266	turquoise	0.0504505	0.058601	0.00612943	0.151578	0.154587	0.103956	0.200157	0.251161	0.879393	M1 cell division/mitochondrion|0.8794
BCL2L1|Q07817	turquoise	0.0794394	0.106269	0.0457233	0.00517175	0.150609	0.00695293	0.080047	0.27402	0.87817	M1 cell division/mitochondrion|0.8782
GMFG|O60234	turquoise	0.035472	0.066907	0.0841261	-0.0118704	0.110694	0.0215633	0.165698	0.300087	0.877999	M1 cell division/mitochondrion|0.878
GCC1|Q96CN9	turquoise	0.0432166	-0.0443497	0.0378101	0.120716	0.159573	0.00943284	0.12803	0.265604	0.877924	M1 cell division/mitochondrion|0.8779
VTA1|Q9NP79	turquoise	-0.0448198	0.0908029	0.103289	0.0565376	0.251611	0.0398453	0.248792	0.470301	0.875051	M1 cell division/mitochondrion|0.8751
DFFA|O00273	turquoise	0.0302953	0.0735972	0.0804891	0.0867862	0.198032	0.114979	0.330776	0.479681	0.874065	M1 cell division/mitochondrion|0.8741
SNAP29|O95721	turquoise	-0.0297342	-0.0252578	0.0974086	0.142925	0.290181	0.076671	0.280891	0.336645	0.87388	M1 cell division/mitochondrion|0.8739
YES1|P07947	turquoise	0.0668685	0.0792998	0.0928909	0.131582	0.246347	0.133394	0.199231	0.272276	0.873478	M1 cell division/mitochondrion|0.8735
ELAC1|Q9H777	turquoise	0.0972516	0.0509193	0.0888246	0.0131771	0.11476	0.00932357	0.106977	0.210644	0.872467	M1 cell division/mitochondrion|0.8725
CACNB3|P54284	turquoise	0.00110956	0.0663128	0.175899	0.128025	0.179338	0.0788534	0.211783	0.320808	0.872382	M1 cell division/mitochondrion|0.8724
EIF2S2|P20042	turquoise	-0.0664572	-0.0313514	0.0881893	0.140153	0.200301	0.0263761	0.208154	0.33077	0.872311	M1 cell division/mitochondrion|0.8723
DTYMK|P23919	turquoise	0.0483526	0.0453074	0.169807	0.0793334	0.379406	0.0979168	0.335117	0.572025	0.87138	M1 cell division/mitochondrion|0.8714
CNP|P09543	turquoise	-0.0428782	-0.0622652	0.146525	0.179428	0.279201	0.0467158	0.2578	0.51968	0.870796	M1 cell division/mitochondrion|0.8708
TIA1|P31483	turquoise	0.0144392	0.0427602	0.0467143	-0.0143303	0.272937	0.0211479	0.211832	0.33971	0.869919	M1 cell division/mitochondrion|0.8699
JPT2|Q9H910	turquoise	0.0814586	0.0771302	0.0390433	0.130973	0.154347	0.0598335	0.150398	0.300704	0.869916	M1 cell division/mitochondrion|0.8699
PLCB2|Q00722	turquoise	0.0328061	0.0076864	0.0340032	0.0998005	0.220977	-0.0190097	0.103687	0.280154	0.869718	M1 cell division/mitochondrion|0.8697
TXNDC5|Q8NBS9	turquoise	0.112768	0.0788705	0.0451951	0.111089	0.293309	0.209907	0.262008	0.33615	0.86943	M1 cell division/mitochondrion|0.8694
DCTD|P32321	turquoise	0.0874586	0.136832	0.11934	0.029759	0.0858881	0.000507638	0.109174	0.250223	0.868118	M1 cell division/mitochondrion|0.8681
DOK2|O60496	turquoise	-0.0622389	-0.0538972	0.0988276	0.0952084	0.27642	0.0394781	0.250299	0.308454	0.867377	M1 cell division/mitochondrion|0.8674
MAP4K5|Q9Y4K4	turquoise	-0.0226636	0.0216491	0.111827	0.0670836	0.199012	0.0268586	0.204998	0.344308	0.866717	M1 cell division/mitochondrion|0.8667
[truncated: 1,640 more rows]

## Sheet: 4. Module Enrichment Terms
Supplementary Table 4. Plasma Network Module GO Term Enrichment
[truncated: 7,308 more rows]

## Sheet: 5. Plasma Eigenproteins ANOVA
Supplementary Table 5. Plasma Network Eigenprotein Differences
[truncated: 11 more rows]

## Sheet: 6. Module-Biomarker Association
Supplementary Table 6. Module Associations with Plasma Biomarkers
[truncated: 13 more rows]

[truncated: 5 more sheets: 7. Autopsy Subcohort , 8. Differential Abundance CTE , 9. Module-Neuropath Association, 10. Module-Cog Association, 11. Differential Cor Cog]
